# Supplementary material for: Genetic- and fiber-diet-mediated changes in virulence factors in pig colon contents and feces and their driving factors
Source: Front Vet Sci. 2024 Apr 16;11:1351962. doi: 10.3389/fvets.2024.1351962 (PMC11058638; doi:10.3389/fvets.2024.1351962)
Supplement: Supplementary file 1 [file Data_Sheet_1.xlsx]

## Sheet: Supplement Table  1
Table S1. Information of 1236 unique virulence factors genes
VFs	VfdbGene	Gene_description	VF_Function	Level1	Level2
Capsule (VF0274)	neuD	neuD protein	Inhibits the binding of the activated complement factor C3b to the surface of S. agalactiae, preventing the activation of the alternative complement pathway and inhibits complement-mediated opsonophagocytosis	Defensive virulence factors;Defensive virulence factors	Antiphagocytosis;Serum resistance
LOS (CVF494)	rffG	dTDP-glucose 46-dehydratase	Major immunogen.LOS phosphorylcholine (ChoP) may influence invasion via interaction with PAF receptor and stimulates of inflammatory signals.LPS phase variation is characterized by the spontaneous loss and gain of oligosaccharide structures present in the outer core. the phase variable expression of LPS biosynthesis genes promotes evasion of antigen-specific host immune defences and allow coloniz…	-	-
LPS (VF0124)	gtrB	bactoprenol glucosyl transferase	Required for resistance to host defense and for the intracellular spread, but not for bacterial invasion	-	-
VirB type IV secretion system (VF0365)	virB4	type IV secretion system protein ATPase VirB4	The Brucella VirB type IV secretion apparatus is not required for early survival stages, like LPS or cyclic <beta>-1,2-glucan are, but rather for late Brucella containing vacuole (BCV) maturation events corresponding to sustained interaction and fusion with the endoplasmic reticulum (ER).	Offensive virulence factors	Secretion system
BopD (VF0362)	bopD	sugar-binding transcriptional regulator, LacI family	Homologous to a sugar-binding transcriptional regulator involved in biofilm production; The actual role is unknown, but the association of enhanced biofilm formation in the presence of glucose and the possible involvement of a sugar-binding transcriptional regulator suggest a linkage to increased biofilm production in E. faecalis in the presence of specific carbohydrates	-	-
Capsule (VF0003)	cap8J	capsular polysaccharide synthesis enzyme Cap8J	Prevent phagocytosis	Defensive virulence factors	Antiphagocytosis
Capsule (VF0079)	ctrD	capsule polysaccharide export ATP-binding protein CtrD	Mediate resistance to both phagocytosis and complement-mediated killing.Opa- and Opc-mediated invasion into host cells is also blocked by the expression of a capsule	Defensive virulence factors	Antiphagocytosis
mycobactin (IA031)	mbtI	Isochorismate synthase MbtI	Cell-association mycobactin participates in iron internalization and/or to serve as a temporary iron-holding molecule to prevent sudden influx of excess iron if the metal suddenly becomes available after a period of iron limitation	Nonspecific virulence factor	Iron uptake system
PhoP/R (CVF331)	phoR	Possible two component system response sensor kinase membrane associated PhoR	-	Regulation of virulence-associated genes	Regulation
Cya (VF0028)	cyaA	bifunctional hemolysin-adenylate cyclase precursor	Bifunctional toxin harboring both adenylate cyclase and hemolytic activities; functions primarily as an anti-inflammatory factor	Offensive virulence factors	Toxin
Pyrimidine biosynthesis (VF0558)	carA	carbamoyl phosphate synthase small subunit	Mediating bacterial resistance to reactive oxygen species (ROS) that is important for phagosomal escape	-	-
Capsule (VF0560)	wcsT	galactoside O-acetyltransferase	Assisting in evading the host immune system by protecting bacteria from opsonophagocytosis and serum killing	Defensive virulence factors	Antiphagocytosis
EF-Tu (VF0460)	tufA	elongation factor Tu	Surface-expressed elongation factor-Tu (EF-Tu) mediates attachment by interacting with host cell nucleolin	Offensive virulence factors	Adherence
Cytolysin (VF0356)	cylB	ABC-type transporter	Capable of lysing erythrocytes, polymorphonuclear leukocytes and macrophages, as well as a broad range of gram-positive bacteria	Offensive virulence factors	Toxin
LPS (VF0033)	bplG	probable sugar transferase	Prevents clearance of the organism by host surfactant protein.Confers protection to the bacterium from complement-mediated cell lysis;	-	-
alpha-Hemolysin (VF0225)	hlyB	Hemolysin B	Cytotoxic to many types of cells: erythrocytes, granulocytes, monocytes, endothelial cells and renal epithelial cells; stimulating the release of IL-1<beta> and TNF	Offensive virulence factors	Toxin
RecN (VF0457)	recN	DNA repair protein RecN	Recombinational repair protein that protects against ROS and non-oxidative killing by neutrophils	Defensive virulence factors	Stress protein
Allantion utilization (VF0572)	allS	DNA-binding transcriptional activator AllS	Providing a nitrogen source to increase virulence in K. pneumoniae at certain sites of infection	-	-
Beta-hemolysin/cytolysin (CVF171)	cylG	3-ketoacyl-ACP-reductase CylG	-	Offensive virulence factors	Toxin
Capsule (VF0543)	FTT_0798	glycosyltransferase family 2 protein	Providing a stealth shield that prevents the host immune system from detecting this potent pathogen;	-	-
K1 capsule (VF0239)	kpsT	KpsT	Confers invasiveness, modulates trafficking of E. coli-containing vacuoles and enhances intracellular bacterial survival in brain microvascular endothelial cells (BMECs)	Offensive virulence factors;Defensive virulence factors	Invasion;Antiphagocytosis
Capsule (VF0361)	cpsA	undecaprenyl diphosphate synthase	Contributes to host immune evasion;	Defensive virulence factors	Antiphagocytosis
Polar flagella (CVF786)	flmH	short chain dehydrogenase/reductase family oxidoreductase	Necessary for motility, adhesion and invasion.Glycosylation of the flagellin may play a role in provoking a proinflammatory response;	Offensive virulence factors	Adherence
Capsule (VF0323)	glf	UDP-galactopyranose mutase	Play an important role in bacterial survival and persistence in the environment and evasion of host immune response.The presence of heptose residues in the capsule may be important for virulence. Heptose residues found in some cell surface-located glycoconjugates are required for adhesion;	Offensive virulence factors;Defensive virulence factors	Adherence;Phase variation
Capsule (VF0144)	cps4I	UDP-N-acetylglucosamine-2-epimerase	Resistant to complement deposition and masks cell wall-associated complement from being recognized by the complement receptors on phagocytes	Defensive virulence factors	Antiphagocytosis
Dot/Icm (VF0156)	lpg2359	Dot/Icm type IV secretion system effector	Allows survival and growth in macrophages, prevent phagosome acidification and lysosome fusion, essential for induction of apoptosis in human macrophages	Offensive virulence factors	Secretion system
CBPs (VF0145)	pce	choline binding protein E	CbpD, CbpE, CbpG, LytB and LytC play a role in adhesion and colonization of the nasopharynx	Offensive virulence factors	Adherence
Flagella (VF0430)	fliQ	flagellar biosynthesis protein FliQ	Polar flagella required for motility and macrophage invasion	Offensive virulence factors	Invasion
Acinetobactin (VF0467)	bauE	ferric siderophore ABC transporter, ATP-binding protein BauE	High-affinity catechol-hydroxamate siderophore competing with host cells for iron	Nonspecific virulence factor	Iron uptake system
LOS (VF0326)	wlaN	beta-1,3 galactosyltransferase	LOS diversity is important for the ability to colonize a wide variety of hosts and intestinal niches.The ability to generate variation at high frequency, the molecular mimicry evident in LOS structure support a role in the avoidance of host defences.The similarity of LOS structures to host gangliosides and the subsequent ability to generate crossreacting antibodies forms the pathological basis fo…	Offensive virulence factors	Adherence
Tap type IV pili (CVF783)	tapA	type IV pilus pilin subunit, pilA-like	The role of the Tap pilus remains to be elucidated, its biogenesis has strong implications in virulence in other ways. TapD, a prepilin peptidase is not only required for the processing of the prepilins before they are incorporated into the pilus filament but also for the processing of the pseudopilins of the T2SS, that are essential for the secretion of many virulence factors	Offensive virulence factors	Adherence
Flagella (VF0273)	fleN	flagellar synthesis regulator FleN	Swimming motility.Play a role in biofilm formation and other pathogenic adaptations;	Offensive virulence factors	Adherence
The repeat in toxin (RTX) (CVF795)	rtxE	RTX toxin transporter, ATPase protein	-	-	-
FbpA (VF0349)	fbpA	fibronectin-binding protein	A fibronectin-binding protein present on the listerial surface that can mediate adherence to host cells but also act like a chaperone for two virulence factors, LLO and InlB	Offensive virulence factors	Adherence
Capsule (VF0043)	bexA	ATP-dependent polysaccharide export protein BexA	-	-	-
LPS (VF0561)	wzt	lipopolysaccharide O-antigen ABC transport system ATP-binding component	Resistant to serum complement.Also play a role in protecting bacteria from antimicrobial peptides, including polymyxin antibiotics;	Defensive virulence factors	Serum resistance
Salmochelin siderophore (CVF456)	iroC	ATP binding cassette transporter	-	Nonspecific virulence factor	Iron uptake system
LPS (VF0367)	per	perosamine synthetase	Plays a role in entry and early survival inside macrophages.Resistance to innate-immunity anti-bacterial responses.A modulator of the immune response;	-	-
Dot/Icm (SS047)	lpnE	Dot/Icm type IV secretion system effector LpnE	Allows survival and growth in macrophages, prevent phagosome acidification and lysosome fusion, essential for induction of apoptosis in human macrophages	Offensive virulence factors	Secretion system
RicA (VF0414)	ricA	Rab2 interacting conserved protein A	Specifically interacts with GDP bound form of Rab2. The RicA-Rab2 interaction may affect the maturation of the Brucella-containing vacuole in a way that slows intracellular replication, thereby contributing to the evasion of the innate immune system.	-	-
Flagella (VF0519)	fleS/flrB	sensory box sensor histidine kinase	Contributes to the virulence of pathogenic Vibrio through adhesion or biofilm formation;	-	-
ClpP (VF0074)	clpP	ATP-dependent Clp protease proteolytic subunit	Serine protease involved in proteolysis and is required for growth under stress conditions	Defensive virulence factors	Stress protein
HitABC (VF0268)	hitC	iron(III	hitABC(fbpABC) operon encodes a periplasmic-binding protein-dependent iron transport system necessary for the utilization of iron bound to transferrin or iron chelates	Nonspecific virulence factor	Iron uptake system
BfmRS (VF0463)	bfmR	biofilm-controlling response regulator	Controls biofilm formation and cellular morphology; participates in cell adhesion, resistance to serum killing and antibiotic susceptibility	Regulation of virulence-associated genes	Regulation
FbpABC (VF0272)	fbpC	iron(III	Encodes a periplasmic-binding protein-dependent iron transport system necessary for the utilization of iron bound to transferrin or iron chelates, FbpA is the periplasmic Fe3+ binding protein	Nonspecific virulence factor	Iron uptake system
LPS (VF0542)	glmU	UDP-N-acetylglucosamine pyrophosphorylase/glucosamine-1-phosphate N-acetyltransferase	A key virulence factor does not signal through, and is not an agonist of, toll like receptor 4 (TLR-4) and has little endotoxic activity	-	-
Enterobactin (VF0228)	entD	phosphopantetheinyl transferase component of enterobactin synthase multienzyme complex	Iron uptake: the siderophore enterobactin imported through the FepA receptor and the FepBCDG system	Nonspecific virulence factor	Iron uptake system
Hyaluronic acid capsule (VF0244)	hasC	UDP-glucose pyrophosphorylase	GAS capsular hyaluronate is chemically quite similar to that found in human connective tissue. Thus, the capsule not only prevents phagocytosis by the usual route of discouraging C3b binding but makes the bacteria look like 'self' to the immune system; binds to CD44 to induce marked cytoskeletal rearrangements manifested by membrane ruffling and disruption of intercellular junctions, thus promote…	Defensive virulence factors;Offensive virulence factors	Antiphagocytosis;Adherence
SodB (VF0169)	sodB	superoxide dismutase	A cytoplasmic iron superoxide dismutase; important for intracellular survival and transmission	Defensive virulence factors	Stress protein
ClpC (VF0072)	clpC	endopeptidase Clp ATP-binding chain C	An ATPase promoting early escape form the phagosome of macrophages; ClpC is also required for adhesion and invasion, possibly by modulating the expression of InlA,InlB and ActA	Defensive virulence factors	Stress protein
PspA (VF0152)	pspA	pneumococcal surface protein A	Inhibits complement activation and reduces the effectiveness of complement receptor-mediated clearance mechanisms by preventing the deposition of C3b on the cell surface; binds to lactoferrin, the iron storage glycoprotein predominantly located in mucosal secretions, may be involved in iron acquisition	-	-
Flagella (VF0394)	fliO	flagellar protein FliO	Required for efficient cellular invasion.; YplA, a phospholipase is secreted by this type III flagellum secretion system. YplA is required for survival of Y. enterocolitica in the Peyer's patches and for stimulation of the acute inflammatory response of the host to the infection.	Offensive virulence factors;Offensive virulence factors	Invasion;Secretion system
Hsp60 (VF0159)	htpB	Hsp60, 60K heat shock protein HtpB	Mediate a complement-independent attachment to mammalian and amoebal host cells	Offensive virulence factors	Adherence
LPS (VF0056)	kdtB	lipopolysaccharide core biosynthesis protein	H. pylori LPS have much lower immunobiological activities than enterobacterial LPS, thus may prolong H. pylori infection for longer.Mediates a lectin-like interaction with laminin, the binding may disrupt epithelial cell-basement membrane interactions contributing to the disruption of gastric mucosal integrity and the development of gastric leakiness associated with the bacterium	Offensive virulence factors	Adherence
Polar flagella (VF0473)	flmH	flagellar-related 3-oxoacyl-ACP reductase	Necessary for motility, adhesion and invasion; glycosylation of the flagellin may play a role in provoking a proinflammatory response	Offensive virulence factors	Adherence
ClpE (VF0073)	clpE	ATP-dependent protease	An ATPase required for prolonged survival at 42 degree; acts synergistically with ClpC in cell division	Defensive virulence factors	Stress protein
Lap (VF0444)	lap	Listeria adhesion protein Lap	Promotes bacterial adhesion to intestinal cells	Offensive virulence factors	Adherence
Chu (VF0227)	chuU	heme permease protein ChuU	Iron uptake: the ability to use heme and/or hemoglobin might be especially advantageous to pathogenic bacteria. These pathogens often secrete cytotoxins, which gain access to the intracellular heme reservoir besides initiating tissue invasion. Cytotoxin production coupled with the capability to utilize heme and/or hemoglobin could serve as an effective iron acquisition strategy during the progres…	Nonspecific virulence factor	Iron uptake system
BSH (VF0350)	bsh	bile salt hydrolase	Involved in resisting the acute toxicity of bile and bile salts, important for intestinal persistence of L. monocytogenes	-	-
Capsule I (VF0436)	wzt2	ATP-binding ABC transporter capsular polysaccharide export protein	A key virulence determinant and that loss of capsule production results in severe attenuation in animal models of disease	Defensive virulence factors	Antiphagocytosis
Intercellular adhesion proteins (VF0014)	icaR	ica operon transcriptional regulator IcaR	PNSG is critical to biofilm elaboration, allowing bacteria to adhere to one another, and may also promote adherence to other molecules, such as ECM components	Offensive virulence factors	Adherence
O-antigen (VF0392)	galE	UDP-glucose 4-epimerase	LPS O antigen mutants were severely impaired in their ability to colonize the Peyer's patches and did not colonize spleen and liver. The absence of O antigen in the outer membrane affects the expression of other Yersinia virulence factors.	-	-
Alginate regulation (CVF523)	mucP	metalloprotease protease	-	Defensive virulence factors	Antiphagocytosis
RelA (VF0287)	relA	Probable GTP pyrophosphokinase RelA (ATP:GTP 3'-pyrophosphotransferase	Associated with stationary phase adaptation and long-term survival	Regulation of virulence-associated genes	Regulation
Phenazines biosynthesis (CVF536)	phzH	phenazine-modifying enzyme	-	-	-
T6SS (VF0335)	vgrG-3	type VI secretion system effector VgrG-3 protein, lysozyme-like activity, VgrG-3 and TsaB are a toxin-antitoxin complex	Antibacterial and antieukaryotic activities	Offensive virulence factors	Secretion system
Sal (VF0563)	iroC	ABC transporter	A major trigger of inflammation and bacterial dissemination induced during K. pneuminiae lung infection	Nonspecific virulence factor	Iron uptake system
RTX toxin (CVF263)	rtxB	RTX toxin transporter RtxB	-	Offensive virulence factors	Toxin
Type IV pili (VF0155)	pilB	type IV pilus assembly protein PilB	Contribute to complement-independent binding, perhaps as the ligand for protozoan lectin	Offensive virulence factors	Adherence
T4SS effectors (CVF803)	CBU_1594	Coxiella Dot/Icm type IVB secretion system translocated effector	Facilitates the translocation of many bacterial effector proteins across the bacterial and vacuole membranes to enter the host cytoplasm where the effector proteins mediate their specific activities to manipulate a variety of host cell processes	Offensive virulence factors	Secretion system
GtcA (VF0448)	gtcA	wall teichoic acid glycosylation protein GtcA	Involved in glycosylation of the cell wall teichoic acids; the <gtcA> mutant strain displayed reduced entry levels	Offensive virulence factors	Invasion
Hemolysin (VF0207)	hlyB	hemolysin transport protein	Cytotoxic to many types of cells: erythrocytes, granulocytes, monocytes, endothelial cells and renal epithelial cells; stimulating the release of IL-1<beta> and TNF	Offensive virulence factors	Toxin
TTSS (VF0344)	cdsN	Type III secretion system ATPase	Translocating different effectors into the host cell, depending on the phase of the developmental cycle;	Offensive virulence factors	Secretion system
LOS (VF0044)	licD	phosphocholine transferase	Major immunogen.LOS phosphorylcholine (ChoP) may influence invasion via interaction with PAF receptor and stimulates of inflammatory signals.LPS phase variation is characterized by the spontaneous loss and gain of oligosaccharide structures present in the outer core. the phase variable expression of LPS biosynthesis genes promotes evasion of antigen-specific host immune defences and allow coloniz…	-	-
Hyaluronidase (VF0359)	EF3023	polysaccharide lyase, family 8	An important pathogenic bacterial spreading factor, and cleave hyaluronan, which is a constituent of the extracellular matrix of connective tissues.May also pave the way for deleterious effects of other bacterial toxins, thus increasing the magnitude of the damage.Another role may be to supply nutrients for the bacteria, since the degradation products of its target substrates are disaccharides th…	-	-
curli fibers/thin aggregative fimbriae (AGF) (AI094)	csgD	DNA-binding transcriptional regulator CsgD	-	-	-
Flagella (VF0114)	flgE	flagellar hook protein	Penetrating the mucus barrier.Chemotaxis is also important for intestinal colonization.In the absence of a type III secretion system, the flagellar secretion apparatus appears to secrete several putative virulence proteins including FspA, FlaC and up to eight Cia proteins;	Offensive virulence factors	Invasion
OmpA (VF0236)	ompA	outer membrane protein A	Contributes to brain microvascular endothelial cells (BMECs) invasion via a ligand-receptor interaction. Interaction of OmpA with its receptor induces actin condensation at the binding site. The actin reorganization induced by E. coli depends on activation of several host proteins involved in signaling, including focal adhesion kinase, PI3-kinase, PKC, and caveolin-1.OmpA also binds to C4b-bindin…	Offensive virulence factors;Defensive virulence factors	Invasion;Serum resistance
Pyochelin (VF0095)	pchH	ABC transporter ATP-binding protein	Effective at promoting iron uptake in P. aeruginosa; catalyzes the formation of tissue-damaging free radicals; pyochelin also binds other transition metals (e.g. Mo(IV), Co(II)) with appreciable affinity and is implicated in the delivery of both Co(II) and Mo(IV) to P. aeruginosa cells	Nonspecific virulence factor	Iron uptake system
Choline-binding proteins (CVF122)	pspA	Surface protein pspA precursor	-	Offensive virulence factors	Adherence
Shu (VF0256)	shuV	ATP-binding component of hemin transport system	Shu heme utilization locus includes:; ShuA, TonB-denpendent heme receptor which is critical for the uptake of heme into the periplasm,; ShuT, putative periplasmic binding protein which specifically binds heme and acts as a soluble receptor for active uptake of heme into the cytoplasm; ShuU and ShuV comprise the cytoplasmic membrane permease and ATPase; ShuS, soluble cytoplasmic protein may functi…	Nonspecific virulence factor	Iron uptake system
LPS (CVF383)	acpXL	acyl carrier protein	Plays a role in entry and early survival inside macrophages.Resistance to innate-immunity anti-bacterial responses.A modulator of the immune response;	-	-
Flagella (VF0157)	fliC	flagellin	Not required for intracellular growth but enhance the invasion capacity	-	-
Alginate biosynthesis (CVF522)	algC	phosphomannomutase AlgC	-	Defensive virulence factors	Antiphagocytosis
Flagella (VF0373)	flgD	flagellar hook capping protein	Mediate motility and enhance binding to erythrocytes.TLR5 evasion;	-	-
T6SS (VF0569)	vgrG/tssI	type VI secretion system tip protein VgrG	Antibacterial activity;	Offensive virulence factors	Secretion system
CbpA/PspC (VF0150)	cbpA	choline binding protein A	Mediate adherence to sialic acid and lacto-N-neotetraose ligands present on cytokine-activated epithelial cells; specifically binds the secretory component of human secretory immunoglobulin A, human factor H, and complement component C3; involved in immune-cell recruitment and chemotaxis by stimulating the production of IL-8 from pulmonary epithelial cells; interacts with the human polymeric immu…	Offensive virulence factors	Adherence
Type IV pili (VF0458)	pilA	Type IV pilus subunit	Type IV pili subunits (pilF and pilT) contributes to adhesion of bacteria to macrophages, pneumocytes and hepatocytes.PilE4 and ICAM-1 interaction contributes to adhesion of bacteria to the endothelial cells;	Offensive virulence factors	Adherence
MsrAB (VF0456)	msrA/BpilB	-	Repairs oxidized proteins	Defensive virulence factors	Stress protein
FupA (VF0550)	feoB	Fe(2+	High-affinity iron transport Protein involved in ferrous iron acquisition	Nonspecific virulence factor	Iron uptake system
MgtBC (VF0106)	mgtB	Mg2+ transport protein	MgtA and MgtB are not required for intracellular survival or for virulence, MgtC is essential for both functions	Nonspecific virulence factor	Magnesium uptake system
Pse5Ac7Ac, Pse5Ac7Am, Pse8OAc, Pse5Am7AcGlnAc (AI151)	pseI	N-acetylneuraminic acid synthetase	-	-	-
K88 pili/F4 fimbriae (AI040)	faeC	FaeC	-	-	-
Flp type IV pili (CVF784)	flpF	traffic ATPase	Contributes to biofilm formation and autoagglutination	Offensive virulence factors	Adherence
Alginate (VF0091)	algA	phosphomannose isomerase / guanosine 5'-diphospho-D-mannose pyrophosphorylase	Allows the bacteria form biofilm; contributes to the persistence of the bacteria in the CF lung: act as an adhesin, preventing the bacteria from being expelled from the lung, and alginate slime layer makes it more difficult for phagocytes to ingest and kill the bacteria	Defensive virulence factors;Defensive virulence factors	Antiphagocytosis;Serum resistance
Agf (VF0103)	csgC	curli assembly protein CsgC	Aids in attachment to the villi of enterocytes, also cause the bacteria to become attached to each other	Offensive virulence factors	Adherence
beta-C protein (VF0277)	cba	c protein beta antigen	Binds the Fc portion of serum IgA and the complement inhibitor factor H, may therefore play a role in preventing opsonophagocytosis	Defensive virulence factors;Defensive virulence factors	Antiphagocytosis;Serum resistance
HmbR (VF0048)	hmbR	hemoglobin receptor	Responsible for binding hemoglobin with a high affinity, stripping heme from hemoglobin, and transporting only the heme into the periplasm; Hemoglobin utilization mediated by HmbR is a TonB-dependent process	Nonspecific virulence factor;Defensive virulence factors	Iron uptake system;Phase variation
FeoAB (VF0160)	feoB	ferrous iron transporter B	A feoB mutant of L. pneumophila has a lowered Fe2+ uptake and is attenuated for intracellular growth	Nonspecific virulence factor	Iron uptake system
Capsule (VF0141)	capC	CapC, involved in Poly-gamma-glutamate synthesis	-	-	-
LPS (CVF834)	lpxD2	UDP-3-O-[3-hydroxymyristoyl] glucosamine N-acyltransferase	-	-	-
CadF (VF0322)	cadF	outer membrane fibronectin-binding protein	37 kDa outer-membrane protein mediating the binding of the organism to the extracellular matrix component fibronectin, which in turn stimulates a signal transduction pathway	Offensive virulence factors	Adherence
AdeFGH efflux pump (VF0504)	adeG	cation/multidrug efflux pump	Play a potential role in the synthesis and transport of autoinducer molecules during biofilm formation	-	-
PhoP (VF0286)	phoP	Possible two component system response transcriptional positive regulator PhoP	Senses Mg2+ starvation, controls expression of genes involved in surface remodeling and adaptation to intracellular growth	Regulation of virulence-associated genes	Regulation
Colibactin (VF0573)	clbJ	colibactin non-ribosomal peptide synthetase ClbJ	Inducing DNA damage;	Offensive virulence factors	Toxin
p60 (VF0068)	iap/cwhA	P60 extracellular protein, invasion associated protein Iap	Murein hydrolase activity required for normal septum formation and essential for cell viability; may play a role in intestinal invasion and in vivo survival	Offensive virulence factors	Invasion
Lateral flagella (VF0474)	lfgK	lateral flagellar hook-associated protein	Inducible lateral peritrichous flagellar system is responsible for movement across solid surfaces or through viscous environments known as swarming motility; glycosylation of the lateral flagellin is essential for swarming motility over surfaces	-	-
Pse5Ac7Ac (AI150)	flhA	flagellar biosynthesis protein	-	-	-
T6SS (VF0579)	tssJ	Type VI secretion system protein TssJ	Plays a role in interbacterial competition and host colonization;	Offensive virulence factors	Secretion system
PavA (VF0283)	pavA	Fibronectin-binding protein-like protein A	Acts directly as a fibronectin adhesin; affects pneumococcal colonization by modulating expression or function of important virulence determinants of S. pneumoniae	Offensive virulence factors	Adherence
Vi antigen (VF0101)	tviB	Vi polysaccharide biosynthesis protein, UDP-glucose/GDP-mannose dehydrogenase TviB	Prevent antibody-mediated opsonization, increase resistance to host peroxide and resistance to complement activation by the alternate pathway and complement-mediated lysis	-	-
Urease (VF0050)	ureG	urease accessory protein (ureG	An important colonization factor, contributes to acid resistance, epithelial cell damage, chemotactic behavior, and nitrogen metabolism	-	-
PgdA (VF0442)	pdgA	Peptidoglycan N-deacetylase	An Listeria peptidoglycan modifying enzyme that deacetylates the N-acetylglucosamine residues of L. monocytogenes peptidoglycan and confers resistance to lysozyme	-	-
InlJ (VF0445)	inlJ	internalin J	A sortase anchored adhesin binds MUC2 (the major component of intestinal mucus) by its internalin domain	Offensive virulence factors	Adherence
CbetaG (VF0366)	cgs	cyclic beta 1-2 glucan synthetase	Brucella cyclic <beta>-1,2-glucan could interfere with the maturation of the bacterial vacuole by disrupting cholesterol-rich lipid rafts present on phagosomal membranes and consequently prevent the Brucella containing vacuole (BCV) to fusion with lysosomes, and allowing Brucella to reach an endoplasmic reticulum-derived vacuole permissive for bacterial replication	-	-
Fsr (VF0360)	fsrB	agrBfs protein	The Fsr quorum sensing system is an important regulator with both positive and negative effects, regulating gelE, sprE and bopD expression that are important for biofilm formation, along with genes implicated in several metabolic pathways	-	-
InlB (VF0070)	inlB	Internalin B	Promotes entry into host cells	Offensive virulence factors	Invasion
Ent (VF0562)	fepC	iron-enterobactin transporter ATP-binding protein	May be necessary for penetration to deeper tissues	Nonspecific virulence factor	Iron uptake system
Cytadherence organelle (VF0330)	p65	membrane protein	The cytadherence organelle is a polar structure that orients mycoplasma binding to host cells and functions in cell division and gliding motility	Offensive virulence factors	Adherence
LPS (VF0085)	waaC	3-deoxy-D-manno-octulosonic-acid (KDO	-	-	-
Ibes (VF0237)	ibeA	invasion protein IbeA	Contributes to brain microvascular endothelial cells (BMECs) invasion via a ligand-receptor interaction	Offensive virulence factors	Invasion
Flagella (VF0051)	flaA	flagellin A FlaA	-	-	-
BadA/Vomp (VF0371)	badA	Surface protein/Bartonella adhesin BadA	Non-fimbrial adhesins that mediate bacterial autoaggregation as well as adhesion to extracellular matrix proteins (fibronectin and collagens), resulting in cell adhesion and induction of a paracrine proangiogenic response: activation of hypoxia-inducible factor 1 (HIF-1) and the induction of vascular endothelial growth factor (VEGF) secretion in infected host cells	Offensive virulence factors	Adherence
HSI-I (VF0334)	clpV1	type VI secretion system AAA+ family ATPase	Play role in chronic P. aeruginosa infections	Offensive virulence factors	Secretion system
Pyoverdine (VF0094)	pvdE	pyoverdine biosynthesis protein PvdE	Effective at acquiring iron from transferrin and lactoferrin; cytotoxic due to its ability to stimulating the production of reactive oxygen species	Nonspecific virulence factor	Iron uptake system
Hemolysin III (CVF793)	AHA_3493	hemolysin III	-	Offensive virulence factors	Toxin
Biotin synthesis (VF0552)	bioB	biotin synthase	Critical for rapid phagosomal escape. Sequestration of biotin could restrict Francisella to the phagosome, blocking their escape and preventing them from reaching their replicative niche in the cytoplasm	-	-
Ybt (VF0564)	ybtQ	yersiniabactin ABC transporter ATP-binding/permease protein YbtQ	The phenolate siderophore Ybt contributes to evasion of the activity of lipocalin2 in the lung ? a host factor which neutralizes enterobactin-based iron acquisition	Nonspecific virulence factor	Iron uptake system
T3SS1 (VF0408)	exsA	transcriptional regulator ExsA	T3SS1 uses a multifaceted mechanism to cause the cytotoxicity of host cells, involving the induction of autophagy, cell rounding, and cell lysis.	Offensive virulence factors	Secretion system
Purine biosynthesis (VF0559)	purM	phosphoribosylaminoimidazole synthetase	Required for bacterial cytosolic replication	-	-
Autolysin (VF0143)	lytA	autolysin	N-acetylmuramoyl-L-alanine amidase: degrading the peptidoglycan backbone of the bacteria, leading to the release of the component of cell wall shown to be highly inflammatory and the release of cytoplasmic bacterial proteins including bacterial virulence factors such as pneumolysin	Defensive virulence factors	Complement Protease
Type IV pili (VF0082)	pilA	type 4 fimbrial precursor PilA	Attaches to host cells, but not to mucin, causing a twitching motility that allows the bacteria to move along the cell surface; biofilm formation	Offensive virulence factors	Adherence
Type IV pili (VF0075)	pilG	pilus assembly protein PilG	Necessary for initial attachment, twitching motility and competence for natural transformation and autoagglutination	Offensive virulence factors	Adherence
Type 1 fimbriae (VF0221)	fimC	Chaperone protein fimC precursor	Makes an important contribution to colonization of the bladder	Offensive virulence factors;Offensive virulence factors	Adherence;Invasion
Type IV pili (CVF049)	pilW	type IV fimbrial biogenesis protein PilW	Plays a role in adherence;	Offensive virulence factors	Adherence
Capsule biosynthesis and transport (CVF393)	Cj1419c	methyltransferase	-	-	-
AslA (VF0238)	aslA	putative arylsulfatase	Contributes to brain microvascular endothelial cells (BMECs) invasion	Offensive virulence factors	Invasion
pyoverdine (IA001)	ptxR	transcriptional regulator PtxR	Effective at acquiring iron from transferrin and lactoferrin.Cytotoxic due to its ability to stimulating the production of reactive oxygen species;	Nonspecific virulence factor	Iron uptake system
Flagella (CVF521)	motD	flagellar motor protein	Swimming motility.Play a role in biofilm formation and other pathogenic adaptations;	Offensive virulence factors	Adherence
Quorum-sensing (VF0433)	pmlR/bspR1	N-acylhomoserine lactone dependent regulatory protein	0	-	-
T2SS (CVF780)	exeG	general secretion pathway protein G	Essential for secretion of many virulence factors, such as aerolysin, proteases, haemolysin and DNase;	Offensive virulence factors	Secretion system
polar flagella (AI149)	fleS/flrB	flagellar sensor histidine kinase FleS	-	-	-
LEE encoded T3SS (SS020)	espL1	Type III secretion system effector espL1	-	-	-
Ebp pili (VF0538)	srtC	sortase	Ebp pili are important for adherence to host extracellular matrix proteins, including fibrinogen and collagen and play a role in biofilm formation	Offensive virulence factors	Adherence
Flagella (CVF223)	flgC	flagellar basal-body rod protein FlgC	Confers motility, allows the bacteria to penetrate and colonize the gastric mucus layer. The lumenal pH of the fasting human stomach is <2, but with the gastric mucus there is a pH gradient that ranges from pH 2 at the luminal surface to nearly neutral pH at the epithelial cell surface, so entry into the gastric mucus layer is important for H. pylori to escape extremely low pH	-	-
Yersiniabactin (VF0136)	ybtP	yersiniabactin ABC transporter ATP-binding/permease protein YbtP	FyuA/Psn-Irp system uses yersiniabactin, a siderophore that can remove iron from a number of mammalian proteins, due to its extremely high affinity for ferric iron	Nonspecific virulence factor	Iron uptake system
PI-2a (VF0528)	srtC4	class C sortase	Mediating cell attachment, promoting the invasion of human endothelial cells and may facilitate paracellular translocation across the epithelial barrier; promoting biofilm formation	Offensive virulence factors	Adherence
Alkaline protease (VF0090)	aprA	alkaline metalloproteinase precursor	Involved in the extracellular processing of proteases, it has a fairly broad substrate range and is thought to act synergistically with the other proteases such as elastase; inhibits the function of the cells of the immune system (phagocytes, NK cells, T cells), inactivates several cytokines (IL-1, IL-2, IFN-<gamma>, TNF), cleaves immunoglobulins and inactivate complement	Defensive virulence factors	Complement Protease
TcdA (VF0376)	toxA	toxin A	Transfer the glucose moiety from UDP-glucose to members of the Rho family of small GTPase	Offensive virulence factors	Toxin
peritrichous flagella (AI145)	cheD	methyl-accepting chemotaxis protein CheD	-	-	-
AcrAB (VF0568)	acrB	acriflavine resistance protein B	May mediate resistance against host-derived antimicrobial peptides; associated with antibiotic resistance	-	-
Fibrinogen binding protein (AI271)	fss1	Enterococcus faecalis surface protein Fss1, fibrinogen binding protein	-	-	-
MgtC (VF0289)	mgtC	Possible Mg2+ transport P-type ATPase C MgtC	Magnesium acquisition	Nonspecific virulence factor	Magnesium uptake system
Type IV pili (VF0401)	pilL	type IV pilus biosynthesis protein PilL	Contributes to the virulence of Y. pseudotuberculosis.	Offensive virulence factors	Adherence
Mip (VF0153)	mip	macrophage infectivity potentiator Mip	Necessary for intracellular survival	-	-
MntABC (VF0455)	mntA	ABC transporter ATP-binding protein MntA	Quenches ROS that is independent of superoxide dismutase and catalase	Defensive virulence factors	Stress protein
IlpA (VF0513)	IlpA	immunogenic lipoprotein A	Dual functions as an adhesin and an immunostimulant	Offensive virulence factors	Adherence
SpaH-type pili (AI131)	srtD	fimbrial associated sortase	-	-	-
Cytochrome c maturation (ccm) locus (CVF358)	ccmA	ABC transporter involved in cytochrome c biogenesis, ATPase component CcmA	-	Nonspecific virulence factor	Iron uptake system
Tap type IV pili (VF0475)	tapW	type IV pilus retraction protein	The role of the Tap pilus remains to be elucidated, its biogenesis has strong implications in virulence in other ways. TapD, a prepilin peptidase is not only required for the processing of the prepilins before they are incorporated into the pilus filament but also for the processing of the pseudopilins of the T2SS, that are essential for the secretion of many virulence factors	Offensive virulence factors	Adherence
T6SS (VF0480)	vgrG2	Rhs element Vgr family protein	A phagetail-spike-like injectisome to translocate virulence determinants directly into the host cell cytoplasm.Four effectors of the T6SS have so far been characterized, Hcp1, Vgr1, Vgr2 and Vgr3.Hcp is a powerful effector substrate and once translocated into the targeted host cell cytoplasm, apoptosis ensues following caspase 3 activation.Hcp paralyzes macrophages to prevent phagocytosis.Vgr1 is…	Offensive virulence factors	Secretion system
BoaB (VF0435)	boaB	autotransporter protein	Function as adhesin in vitro and to contribute to B. pseudomallei replication inside macrophage-like cells	Offensive virulence factors	Adherence
TTSS (VF0035)	bscN	ATP synthase in type III secretion system	The B. bronchiseptica TTSS modulates the host immune response, contributes to persistent colonization of the trachea	Offensive virulence factors	Secretion system
Flagella (CVF397)	flhG	ATP-binding protein	Penetrating the mucus barrier.Chemotaxis is also important for intestinal colonization.In the absence of a type III secretion system, the flagellar secretion apparatus appears to secrete several putative virulence proteins including FspA, FlaC and up to eight Cia proteins	-	-
T7SS (VF0581)	essC	type VII secretion system protein EssC	In the pathogen B. anthracis, six WXG100 proteins were discovered by genome analysis: EsxB, EsxL, EsxP, EsxQ, EsxV, and EsxW. It was shown that under laboratory conditions, EsxW and EsxB are actively secreted.	Offensive virulence factors	Secretion system
Type IV pili (VF0431)	pilR	type IV pilus biosynthesis protein PilR	Plays a role in adherence;	Offensive virulence factors	Adherence
PI-1 (VF0527)	gbs0631	class C sortase	Mediating cell attachment, promoting the invasion of human endothelial cells and may facilitate paracellular translocation across the epithelial barrier;	Offensive virulence factors	Adherence
MtrCDE (VF0451)	mtrD	multiple transferable resistance system protein MtrD	A tripartite multidrug efflux pump essential for resistance to <beta>-lactams (penicillin G and nafcillin), macrolides (erythromycin), and host-derived compounds (peptide LL-37 and progesterone and essential for growth of gonococci in the lower genital tract of experimentally infected female mice	-	-
pilus (VF0531)	srtC1	sortase	Involved in adherence to host cells and biofilm formation	Offensive virulence factors	Adherence
OatA (VF0441)	oatA	peptidoglycan O-acetyltransferase	An Listeria peptidoglycan modifying enzyme that acetylates muramic acid residues of L. monocytogenes peptidoglycan critical for the bacterial survival in infected hosts	-	-
PI-1 (VF0529)	srtC-1/srtB	sortase	Play important roles in host tissue colonization and pathogenesis by enhancing adherence to host cells, recognizing the extracellular matrix, and manipulate the host inflammatory response	Offensive virulence factors	Adherence
Type VII secretion system (VF0403)	essC	type VII secretion system protein EssC, FtsK/SpoIIIE family ATPase	Plays a key role in promoting bacterial survival and the long-term persistence; play key roles in bacterial competitiveness	Offensive virulence factors	Secretion system
Hia/Hsf (VF0039)	hsf	Hsf	High-affinity adhesive activity and mediates interaction with a broad array of respiratory epithelial cell types; receptor unknown	Offensive virulence factors	Adherence
TlyC (VF0489)	tlyC	hemolysin C	Plays a role in phagosomal escape by rickettsiae	-	-
PNAG (VF0472)	pgaC	poly-beta-1,6 N-acetyl-D-glucosamine synthase	Critical for biofilm formation	-	-
Mannose-sensitive hemagglutinin (Msh) pilus, type IV pili (CVF785)	mshE	ATPase protein MshE, GspE-like	-	Offensive virulence factors	Adherence
KatA (VF0454)	katA	catalase	Detoxifies H2O2; Protects against ROS (Reactive oxygen species), a family of chemical that are oxidized version of molecular oxygen, including hydrogen peroxide, superoxide and hydroxyl radicals	Defensive virulence factors	Stress protein
LplA1 (VF0347)	lplA1	lipoate protein ligase	Necessary for efficient intracellular proliferation of L. monocytogenes	-	-
ESX-1 (VF0315)	eccA1	ESX-1 type VII secretion system AAA+ ATPase EccA1	ESX-1 is required for survival of mycobacteria in vivo; required for (initiation of) granuloma formation; essential for escape from phagosomes into cytosol; essential for cell lysis and cell-to-cell spreading; required for phagosome maturation; essential for induction of immunosuppressive type I interferons and represses conjugation in donor cells (M. smegmatis)	Offensive virulence factors	Secretion system
Rhizoferrin (VF0551)	fslD	MFS transporter, inner membrane protein responsible for uptake of the ferric-siderophore complex	Siderophore-mediated Iron acquisition	Nonspecific virulence factor	Iron uptake system
InlA (VF0069)	inlA	Internalin A	Promotes entry into host cells; mediates the crossing of the intestinal and placental barriers, and invasion of the central nervous system (CNS) may also be mediated by the interaction between InlA and E-cadherin.	Offensive virulence factors	Invasion
xcp secretion system (VF0084)	xcpR	general secretion pathway protein E	Secretes toxins and enzymes into the extracellular fluid; need for proper localization of PilB and PilC	Offensive virulence factors	Secretion system
T2SS (VF0333)	gspE	general secretion pathway protein E	Still unknown.	Offensive virulence factors	Secretion system
TTSS(SPI-1 encode) (VF0116)	invA	type III secretion system major export apparatus protein InvA	Delivers at least 13 effector proteins through the host cell plasma membrane, most of them are involved in actin cytoskeleton rearrangements, leading to membrane ruffling and Salmonella invasion	Offensive virulence factors;Offensive virulence factors	Invasion;Secretion system
mu-toxin (VF0389)	nagK	hyaluronidase	Hyaluronidases will facilitate the degradation of polysaccharides such as hyaluronic acid and chondroitin sulfate and help the organism to spread into deeper tissues. Hyaluronidase has been referred to as a spreading factor that decreases viscosity of ground substance in the connective tissue, and the variation in the C-terminal sequences of the hyaluronidases may represent their substrate.	Nonspecific virulence factor	Exoenzyme
Isd (VF0015)	srtB	NPQTN specific sortase B	0	Nonspecific virulence factor	Iron uptake system
FarAB (VF0450)	farB	fatty acid efflux system protein FarB	Mediates the resistance to antimicrobial long-chain fatty acids	-	-
Type IV secretion system (VF0325)	virD4	Type IV secretion system protein VirD4	-	Offensive virulence factors;Offensive virulence factors	Invasion;Secretion system
TcpC (VF0413)	tcpC	Tir domain containing protein TcpC	Play an important role for subversion of TLR (Toll/IL-1 receptor) signaling so as to increase bacterial burden in the urinary tract, and promote renal tissue damage	-	-
CdpA (VF0432)	cdpA	cyclic di-GMP phosphodiesterase	A major c-di-GMP-specific phosphodiesterase in regulating intracellular levels of c-di-GMP, affecting diverse phenotypes such as flagellum synthesis, bacterial motility, the production of exopolysaccharides, cell-to-cell aggregation, biofilm formation, cytotoxicity, and invasion of human cells.	-	-
CNA (VF0005)	cna	collagen adhesin precursor	Not generally expressed by the majority of strains; mediates bacterial adherence to collagen substrates and collagenous tissues, strongly associated with pathogenesis of osteomyelitis and septic arthritis	Offensive virulence factors	Adherence
lsp T2SS (VF0154)	lspF	general secretion pathway protein F	Critical for intracellular growth and virulence; transport two phosphatases, an RNase, a zinc metalloprotease (Msp), mono-, di- and triacylglycerol lipases, phospholipase A, a lysophospholipase A and a p-nitrophenyl phosphorylcholine hydrolase.	Offensive virulence factors	Secretion system
C5a peptidase (VF0245)	scpA	C5a peptidase precursor	-	-	-
SDr (VF0019)	sdrE	Ser-Asp rich fibrinogen-binding bone sialoprotein-binding protein	Binds to bone sialoprotein and fibrinogen	Offensive virulence factors	Adherence
PI-2 (VF0530)	srtG1	sortase, SrtB family	Mediates host cell adhesion	Offensive virulence factors	Adherence
Bsa T3SS (VF0428)	bprB	two-component response regulator	Delivering effector proteins into host cells to manipulate host cell functions	Offensive virulence factors;Offensive virulence factors	Invasion;Secretion system
Rhamnolipid biosynthesis (CVF524)	rhlC	rhamnosyltransferase 2	-	-	-
TCP (VF0126)	tcpI	negative regulator of the major pilin TcpA	Crucial for V.cholerae to establish colonization in vivo and expressed before CT; The receptor for entry of CTX<phi> (the filamentous phage encoding the cholera toxin genes) into the cell is the TCP; TcpA appears to be a coat protein for VPI<phi>	Offensive virulence factors	Adherence
type IV pili (AI111)	pilT	type IV pilus twitching motility protein PilT	-	Offensive virulence factors;Defensive virulence factors	Adherence;Phase variation
Aureolysin (VF0024)	aur	zinc metalloproteinase aureolysin	Processing the precursor of V8 protease into an active form; modifying the bacterial cell surface proteins by specific inactivation of ClfB through cleavage of the N-terminal domain, thus may promote the detachment of bacterial cells from colonized sites and facilitate the spread of infection; In vitro, aureolysin has been shown to cleave the human plasma proteinase inhibitors	Nonspecific virulence factor;Defensive virulence factors	Exoenzyme;Complement Protease
FBPs (VF0243)	fbp54	fibronectin-bing protein Fbp54	Binds to fibronectin via homologous repeat region. This domain promotes fibronectin-mediated collagen recruitment, which leads to matrix deposition on and between streptococcal cells to induce the formation of large bacterial aggregates. Furthermore, collagen-recruiting streptococci were able to colonize collagen fibres and were protected from adhering to human PMN cells in the presence of opsoni…	Offensive virulence factors	Adherence
Rvh T4SS (VF0488)	rvhB11	type IV secretion system ATPase VirB11	Putative translocated effector RalF, known in prokaryotes only from some Rickettsia and Legionella spp. contains a Sec7 domain. This domain is conserved across eukaryotic guanine nucleotide exchange factors (GEF),which activate ADP-ribosylation factors (Arfs), proteins involved in vesicle trafficking and actin remodeling	Offensive virulence factors	Secretion system
Mycobactin (VF0299)	mbtE	Peptide synthetase MbtE (peptide synthase	Cell-association mycobactin participates in iron internalization and/or to serve as a temporary iron-holding molecule to prevent sudden influx of excess iron if the metal suddenly becomes available after a period of iron limitation	Nonspecific virulence factor	Iron uptake system
Auto (VF0348)	aut	autolysin	Required for entry of L. monocytogenes into nonphagocytic cells and necessary for full virulence	Offensive virulence factors	Invasion
Type IV secretion system (VF0060)	virB7/cagT	type IV secretion system protein Cag12/CagT, VirB7 homolog	Injects CagA, and possibly other bacterial proteins	Offensive virulence factors	Secretion system
InlF (VF0447)	inlF	internalin F	InlF as a L. monocytogenes-specific factor involved in mediating enhanced infection in a host cell type/species-specific manner following inhibition of ROCK activity	Offensive virulence factors	Adherence
ACF (VF0127)	acfB	accessory colonization factor AcfB	Play a role in chemotaxis, thereby assisting in intestinal colonization	Offensive virulence factors	Adherence
P5 protein (VF0041)	ompP5	outer membrane protein P5 (ompA	Interacts with CEACAM1, a member of the carcinoembryonic antigen (CEA) family of cell adhesion molecules, a glycoprotein expressed by respiratory epithelial cell	Offensive virulence factors	Adherence
ESX-3 (VF0521)	eccA3	Type VII secretion system protein EccA3	Required for siderophore-mediated iron acquisition	Offensive virulence factors	Secretion system
Pili (VF0364)	spaD	SpaD-type pili major subunit SpaD	Involved in corynebacterial attachment to host tissues	Offensive virulence factors	Adherence
PrsA2 (VF0449)	prsA2	post translocation chaperone PrsA2	Required for virulence and contributes to the integrity of the L.monocytogenes cell wall as well as swimming motility and bacterial resistance to osmotic stress	-	-
Exe T2SS (VF0478)	exeD	general secretion pathway protein D	Essential for secretion of many virulence factors, such as aerolysin, proteases, haemolysin and DNase	Offensive virulence factors	Secretion system
HspX (VF0301)	hspX	Heat shock protein HspX (alpha-crystallin homolog	ATP-independent chaperone, associated with stationary phase, induced under RNI stress and is an immunodominant antigen that is necessary for survival in macrophages. This protein can stabilize cell structure during long-term survival and permit the bacilli to survive within the low-oxygen environment of the granuloma.	-	-
BoaA (VF0434)	boaA	surface-exposed protein, autotransporter	Function as adhesin in vitro and to contribute to B. pseudomallei replication inside macrophage-like cells	Offensive virulence factors	Adherence
Exolysin (VF0582)	exlB	hemolysin activator protein	ExlA has a pore-forming activity responsible for host cell membrane disruption.; ExlA requires the outer membrane protein ExlB for export into extracellular medium.	Offensive virulence factors	Toxin
Fibronectin-binding proteins (CVF113)	fbp54	fibronectin-bing protein FbaA	-	Offensive virulence factors	Adherence
Lewis antigen (VF0057)	futA	fucosyltransferase	The O-chain region of LPS express Lewis antigen that are also expressed in the gastric mucosa of humans. This antigenic mimicry may suppress an immune response against the bacteria, or allow it to adhere to the gastric mucosa or play a role in certain autoimmune aspects	-	-
Heat-stable cytotonic enterotoxin, Ast (CVF789)	ast	thermostable cytotonic enterotoxin	-	Offensive virulence factors	Toxin
ShdA (VF0398)	shdA	AIDA autotransporter-like protein	ShdA-mediated binding of the extracellular matrix contributes to persistent intestinal carriage	Offensive virulence factors	Adherence
IraAB (VF0293)	iraB	Di/tripeptide permease	IraA, a methyltransferase, is critical for virulence; IraB, a homologue of di- and tri-peptide transporters, may involve in a novel method of iron acquisition which may utilize iron-loaded peptides	Nonspecific virulence factor	Iron uptake system
IdeR (VF0300)	ideR	Iron-dependent repressor and activator IdeR	Repressor of iron acquisition genes, activator of iron storage genes and a positive regulator of oxidative stress responses	Regulation of virulence-associated genes	Regulation
enh loci (VF0163)	enhC	enhanced entry protein EnhC	RtxA gene from the enh1 locus seem to be involved in pore formation	-	-
T6SS-1 (VF0429)	tssH-5/clpV	Clp-type ATPase chaperone protein	Essential for virulence and plays an important role in the intracellular lifestyle of B. pseudomallei; In B. mallei , the T6SS cluster homologous to B. pseudomallei T6SS-1, is important for actin-based motility, multinucleated giant cell formation, intracellular growth in murine macrophages, and virulence in hamsters	Offensive virulence factors	Secretion system
PEB1 (VF0327)	pebA	bifunctional adhesin/ABC transporter aspartate/glutamate-binding protein	Cell-binding factor, enhancing bacterial adherence to and invasion of host cells	Offensive virulence factors	Adherence
Acm (VF0419)	acm	collagen adhesin precursor Acm	Interacts with collagen type I and to a lesser extent with collagen type IV.	Offensive virulence factors	Adherence
T6SS (SS194)	vasK/icmF	Type VI secretion system protein	A phagetail-spike-like injectisome to translocate virulence determinants directly into the host cell cytoplasm.Four effectors of the T6SS have so far been characterized, Hcp1, Vgr1, Vgr2 and Vgr3.Hcp is a powerful effector substrate and once translocated into the targeted host cell cytoplasm, apoptosis ensues following caspase 3 activation.Hcp paralyzes macrophages to prevent phagocytosis.Vgr1 is…	Offensive virulence factors	Secretion system
EfaA (VF0354)	efaA	endocarditis specific antigen	Might be functioning as an adhesin in endocarditis; a solute binding-protein receptor for manganese transport system	Offensive virulence factors	Adherence
MSHA pili (VF0515)	mshE	MSHA biogenesis protein MshE	Plays important role in biofilm formation; crucial for surface selection, irreversible attachment, and ultimately microcolony formation	Offensive virulence factors	Adherence
Flp type IV pili (VF0476)	flpF	type IVb pilus assembly protein	Contributes to biofilm formation and autoagglutination	Offensive virulence factors	Adherence
KatAB (VF0168)	katA	catalase/(hydro	A periplasmic catalase, expressed maximally during the post-exponential phase; important for intracellular survival and transmission	Defensive virulence factors	Stress protein
F1 antigen (VF0138)	caf1A	F1 capsule anchoring protein	Forms fibrillar structures on the bacterial surface and appears to prevent phagocytosis	Defensive virulence factors	Antiphagocytosis
Phospholipase D (VF0469)	plcD	phosphatidylserine/phosphatidylglycerophosphate/cardiolipin synthase	Contribute to the pathogenesis by aiding in the lysis of host cells, via cleavage of phospholipids present in the host cell membrane, and by degrading phospholipids present at mucosal barriers to facilitate bacterial invasion	-	-
Pld (VF0491)	pld	phospholipase D	Plays an important role in phagosomal escape	-	-
ESX-5 (VF0402)	eccCb5	ESX-5 type VII secretion system FtsK/SpoIIIE family protein EccCb5	Essential for the secretion of the ESX-5-encoded ESAT-6-family member EsxN by M. marinum; necessary and sufficient to produce a functional secretion machinery for PPE41 in M. smegmatis.	Offensive virulence factors	Secretion system
AI-2 (VF0406)	luxS	S-ribosylhomocysteinase	LuxPQ receptor complex responds to the AI-2 molecule. Information from AI-2 is transduced through the LuxO protein to control the levels of the master transcription factor HapR. At low cell density, in the absence of autoinducers, HapR is not produced, so virulence factors are expressed and biofilms are formed. At high cell density, in the presence of autoinducers, LuxO is inactivated, HapR is pr…	Regulation of virulence-associated genes	Regulation
T3SS (VF0479)	exsA	Type III secretion system transcriptional regulator	A needle-like structure, often described as an injectisome that can inject effectors directly into the cytoplasm of target cells; five effectors have been described: AexT, AexU, AopP, AopH and AopO; AexT and AexU are bifunctional toxins that contain a GTPase activating domain, allowing the interruption of host cell-signalling pathways and an ADP-ribosylating domain that can disrupt the host cytos…	Offensive virulence factors	Secretion system
BadA (SS156)	badA/vomp/brp	Surface protein/Bartonella adhesin BadA-like	-	Offensive virulence factors	Adherence
OmpA (VF0464)	ompA	outer membrane protein OmpA	-	-	-
BtpA/Btp1/TcpB (VF0412)	btpA	Tir domain containing protein BtpA	Inhibits maturation of dendritic cells and production of proinflammatory cytokines; involved in microtubule dynamics	-	-
CDT (VF0115)	cdtA	cytolethal distending toxin A	May act directly on enterocytes to induce host cell cycle arrest, distension, and proinflammatory cytokine induction.Alternatively, or in addition, CDT may act on immune cells, such as intraepithelial lymphocytes, to cause cell cycle arrest;	Offensive virulence factors	Toxin
Dot/Icm T4SS (VF0503)	icmL.1	Type IVB secretion system protein IcmL	Facilitates the translocation of many bacterial effector proteins across the bacterial and vacuole membranes to enter the host cytoplasm where the effector proteins mediate their specific activities to manipulate a variety of host cell processes	Offensive virulence factors	Secretion system
IgA1 protease (VF0045)	iga1	immunoglobin A1 protease	Interferes with the barrier functions of mucosal IgA antibodies by cleaving secretory IgA1 in the hinge region.Phagosomal escape ?	Defensive virulence factors	Ig protease
SPI-2 encoded T3SS (SS021)	pipB2	type III secretion system effector PipB3	-	-	-
VirB/VirD4 type IV secretion system (VF0369)	virB11	type IV secretion system virB11 protein homolog	Crucial for establishment of infection in the primary niche- the endothelial cells, required for colonization of endothelial cells, by mediating the intracellular delivery of effector proteins (BepA-BepG). Translocation of the Beps provokes distinct cellular phenotypes: (i) a massive cytoskeleton rearrangement, resulting in the engulfment of bacterial aggregates (a phenotype called 'invasome' for…	Offensive virulence factors	Secretion system
F1C fimbriae (VF0224)	focD	F1C fimbrial usher	Adhesin	Offensive virulence factors	Adherence
AdsA (VF0422)	adsA	Adenosine synthase A	Evasion from innate immunity	-	-
amonabactin (IA020)	amoA	isochorismate synthases	-	-	-
Type I fimbriae (VF0566)	fimE	tyrosine recombinase	Adhering to human mucosal or epithelial surfaces	Offensive virulence factors	Adherence
T3SS (SS001)	CT274	chaperone	-	Offensive virulence factors	Secretion system
lsp T2SS (VF0154)	lspE	general secretion pathway protein E	Critical for intracellular growth and virulence; transport two phosphatases, an RNase, a zinc metalloprotease (Msp), mono-, di- and triacylglycerol lipases, phospholipase A, a lysophospholipase A and a p-nitrophenyl phosphorylcholine hydrolase.	Offensive virulence factors	Secretion system
TTSS(SPI-2 encode) (VF0321)	ssaN	type III secretion system ATPase SsaN	Secretes effector proteins to facilitate the replication of intracellular bacteria within membrane-bound Salmonella-containing vacuoles (SCVs)	Offensive virulence factors	Secretion system
Csu fimbriae (VF0461)	csuD	Csu pilus usher protein CsuD	Plays a role in the initial steps of biofilm formation by allowing bacterial cells to adhere to abiotic surfaces and initiate the formation of microcolonies that precede the full development of biofilm structures	-	-
Hemolysin, HlyA (CVF792)	hlyA	Hemolysin A	-	Offensive virulence factors	Toxin
PsaA (VF0151)	psaA	manganese ABC transporter, manganese-binding adhesion liprotein	Key function is the transport of Mn2+ and Zn2+ into the cytoplasm of the bacteria; psaA mutants show marked impact on the capacity to colonize and increased susceptibility to oxidative damage	-	-
Pic (VF0232)	pic	serine protease precursor	-	-	-
C5a peptidase (VF0278)	scpB	streptococcal C5a peptidase	Cleaves C5a, the major neutrophil chemoattractant produced by activation of the complement cascade, causing an impaired recruitment to sites of infection; may function as an invasin and Fibronectin binding proteins.	Offensive virulence factors	Adherence
TTSS (VF0140)	yscN	type III secretion system ATPase YscN	Deliver Yop effectors into the cytosol of host cells to disturb the dynamics of the cytoskeleton and block phagocytosis by macrophages and PMNs, also impair the production of pro-inflammatory cytokines, chemokines. These actions allow the survival of the invading Yersinia and their extracellular multiplication in lymphoid tissues	Offensive virulence factors	Secretion system
TTSS (VF0083)	exsA	type III secretion system regulatory protein ExsA	Transports four known effector proteins: ExoS, ExoT, ExoU and ExoY, although most strains generally do not express all four at the same time	Offensive virulence factors	Secretion system
LLS (VF0410)	llsG	ABC transporter ATP-binding protein LlsG	Haemolysin LLS is post-translationally modified and belongs to a family of modified virulence peptides, including streptolysin S and several as-yet uncharacterized members of the same family in other pathogens.	Offensive virulence factors	Toxin
GGT (VF0553)	ggt	gamma-glutamyltranspeptidase	Cleavage of cysteine containing peptides (glutathione and <gamma>-glutamyl-cysteine peptides) by GGT activity thus provides the essential source of cysteine required for intracellular multiplication	-	-
S fimbriae (VF0222)	sfaF	S fimbriae outer membrane usher SfaF	S fimbriae binds to receptors containing sialic acid sugar moieties, the sialic acid residues are presented on UP3, one of four integral membrane uroplakin proteins	Offensive virulence factors	Adherence
Lipopolysaccharide Lewis antigens (CVF222)	futC	fucosyltransferase	-	-	-
LpeA (VF0346)	lpeA	lipoprotein promoting cell invasion	A novel invasion favoring the entry of L. monocytogenes into nonprofessional phagocytes but not its invasion of macrophages	Offensive virulence factors	Invasion
Clumping factor (VF0004)	clfB	Clumping factor B, adhesin	ClfA and ClfB bind to different sites in fibrinogen. ClfA binds to the <gamma>-chain whereas ClfB binds to the <alpha>-chain; ClfA through its fibrinogen-binding function is a mediator of S. aureus-induced platelet aggregation	Offensive virulence factors	Adherence
IroN (VF0230)	iroN	salmochelin receptor IroN	Catecholate siderophore receptor, mediates utilization of the siderophore enterobactin	Nonspecific virulence factor	Iron uptake system
TTSS (VF0191)	escN	ATPase EscN	-	Offensive virulence factors	Secretion system
TTSS (VF0118)	mxiD	type III secretion system secretin MxiD	Mxi-Spa system secretes approximately 20 proteins with the four Ipas A, B,C,D and IpgD being the most abundant.Recent findings indicate that TTSS in Shigella is responsible not only for protein secretion, but that it is also involved in the control mechanisms of transcription of other target genes located on the virulence plasmid, virA and ipaH9.8, these proteins were not constitutively synthesiz…	Offensive virulence factors	Secretion system
SpaA-type pili (AI129)	srtA	fimbrial associated sortase	-	-	-
P2 protein (VF0042)	ompP2	outer membrane protein P2 (ompP2	P2 antigenic drift allows the organism to evade clearance by potentially protective antibodies and contributes to the development of chronic infection	Defensive virulence factors	Phase variation
Neuraminidase (VF0148)	nanA	neuraminidase A	Cause significant damage to host cell glycans, change the glycosylation patterns of the host and probably exposes more of the host cell surface, which may reveal surface receptors for possible interaction with the bacteria, contributing to increased adhesion	Defensive virulence factors	Complement Protease
PlcA (VF0063)	plcA	phosphatidylinositol-specific phospholipase c	Phosphatidylinositol-specific phospholipase C, synergizes with LLO and PlcB in the destabilization of primary and secondary phagosomes	Nonspecific virulence factor	Exoenzyme
alpha-toxin (novyi) (VF0386)	tcnA	alpha-toxin	Like C. difficile toxins A and B, the Clostridium sordellii hemorrhagic toxin, and the <alpha>-toxin from C. novyi selectively glucosylate Rho subfamily GTPases but not GTPases from other subfamilies. <alpha>-toxins modify the highly conserved threonine 37 residue in RhoA (Thr35 of Rac or Cdc42) located in the switch 1 region of these GTPases. Mono-O glucosylation of this threonine residue has im…	Offensive virulence factors	Toxin
Invasin C/Ilp (VF0575)	invC/ilp	intimin-like invasin C protein	InvA-like autotransporter mediating adhesion to host cells and promote colonization of different host tissues	Offensive virulence factors	Invasion
MAM7 (VF0512)	VP1611	multivalent adhesion molecule MAM7	Mediating attachment for the bacterium to a host cells	Offensive virulence factors	Adherence
Bap (VF0462)	bap	biofilm-associated protein	Contributes to biofilm formation and adhesion to eukaryotic host cells	Offensive virulence factors	Adherence
Lsp (VF0351)	lspA	signal peptidase II	A lipoprotein-specific signal peptidase SPase II, responsible for the maturation of lipoproteins in listerial pathogenesis; the deletion mutant failed to process several lipoproteins and the mutant bacteria are clearly impaired in phagosomal escape	-	-
Trw type IV secretion system (VF0372)	trwD	Trw type IV secretion sysmtem VirB11 homolog, trwD protein	Required for colonization of erythrocytes and/or for intraerythrocytic replication.; Trw mediates host-specific erythrocyte infection. Surface-located TrwL and TrwJ might represent the T4SS components that determine host-specificity of erythrocyte parasitism,; No substrate transported by the Bartonella Trw system has been identified.	Offensive virulence factors;Offensive virulence factors	Adherence;Secretion system
EtpA (VF0437)	etpB	two-partner secretion transporter EtpB	Interacts with highly conserved regions of flagellin exposed at the tips of flagella, exploiting these long (<10~15 mm) appendages to tether EtpA adhesins that anchor bacteria on initial engagement of host cells	Offensive virulence factors	Adherence
Isocitrate lyase (VF0253)	icl	Isocitrate lyase Icl (isocitrase	Required for persistent infection	-	-
Type 3 fimbriae (VF0567)	mrkC	fimbrial biogenesis outer membrane usher protein mrkC precursor	Mediating the formation of biofilms on biotic and abiotic surfaces	-	-
Pef (VF0104)	pefC	plasmid-encoded fimbriae usher protein PefC	Mediate binding of the bacteria to the microvilli of enterocytes	Offensive virulence factors	Adherence
SpeB (VF0249)	speB	pyrogenic exotoxin B	Facilitates bacterial dissemination and survival, as well as induces inflammation during S. pyogenes infections	Nonspecific virulence factor	Exoenzyme
HxuABC (VF0269)	hxuC	heme-hemopexin utilization protein C, haem receptor	Using host heme-hemopexin as the source of heme iron for growth	Nonspecific virulence factor	Iron uptake system
Type IV pili (CVF189)	pilQ	type IV pilus secretin protein PilQ	Necessary for initial attachment, twitching motility and competence for natural transformation and autoagglutination	Offensive virulence factors;Defensive virulence factors	Adherence;Phase variation
TcdB (VF0377)	toxB	toxin B	Transfer the glucose moiety from UDP-glucose to members of the Rho family of small GTPase	Offensive virulence factors	Toxin
HMW1/HMW2 (VF0038)	hmw1C	glycosyltransferase	The non-typable H. influenzae HMW1 and HMW2 adhesins are related proteins that mediate attachment to human epithelial cells, an essential step in the pathogenesis of disease.	Offensive virulence factors	Adherence
LOS (CVF396)	gmhB	D,D-heptose 1,7-bisphosphate phosphatase	-	-	-
Ail (VF0132)	ail	attachment invasion locus protein	Promoting attachment to and subsequent invasion of eukaryotic cells, but a less powerful adhesion than Inv; promotes Yop delivery into the primary target of T3SS--the phagocytic cells, as well as into epithelial cells; promotes resistance to complement killing	Offensive virulence factors;Defensive virulence factors	Invasion;Serum resistance
Fibrinogen binding protein (AI272)	fss2	Enterococcus faecalis surface protein Fss2, fibrinogen binding protein	-	-	-
Spv (VF0107)	spvR	Salmonella plasmid virulence: regulation of spv operon, lysR family	Promote the survival and rapid growth of Salmonella in the host	Offensive virulence factors	Toxin
FdeC (VF0506)	fdeC	adhesin FdeC	Binding to epithelial cells and collagen I, II, V, VI; aggregation; kidney and bladder colonization	Offensive virulence factors	Adherence
OmpA (VF0499)	ompA	outer membrane protein OmpA	Binds to 2,3-sialic acid of sialyl Lewis x, this receptor-ligand interaction is required for efficient cellular entry;	Offensive virulence factors;Offensive virulence factors	Adherence;Invasion
SpaP (VF0526)	spaP	cell surface antigen SpaP	The AgI/II protein (also named P1, SpaP, AgB or PAc) is a major surface protein that functions as an adhesin, attaching S. mutans to the saliva-coated tooth enamel surface	Offensive virulence factors	Adherence
NspA (VF0453)	nspA	neisserial surface protein A	Binds complement factor H to inhibit host innate immune defenses	-	-
Rvh T4SS (VF0487)	virB11	type IV secretion system ATPase VirB11	Secretes virulence factors that are responsible for subverting innate immunity and inhibiting host cell apoptosis	Offensive virulence factors	Secretion system
Scm (VF0418)	scm	collagen adhesin protein Scm	Binds to collagen type V and fibrinogen	Offensive virulence factors	Adherence
PfbA (VF0525)	pfbA	cell wall surface anchor family protein, Plasminogen- and Fibronectin-binding protein A	A surface adhesin and invasin that binds to human fibronectin and plasminogen of the host extracellular matrix	Offensive virulence factors	Adherence
SpaD-type pili (AI130)	srtB	fimbrial associated sortase	-	-	-
ECP (VF0404)	yagY/ecpB	E. coli common pilus chaperone EcpB	ECP, composed of a 21-kDa pilin subunit EspA, is a pilus-adherence factor that is crucial to the virulence of E. coli O157 in humans, and is also carried by commensal strains of E. coli.; It is suggested that pathogenic E. coli strains may use ECP to mimic commensal E. coli and provide themselves with an ecological advantage for host colonization and evasion of the immune system.	Offensive virulence factors	Adherence
MisL (VF0397)	misL	putative autotransporter	MisL is an extracellular matrix adhesin involved in intestinal colonization.	Offensive virulence factors	Adherence
Type I fimbriae (CVF796)	fimC	outer membrane usher protein	-	Offensive virulence factors	Adherence
RtxA (VF0259)	rtxA	structural toxin protein RtxA	Potent host cell cytolysin, the 'cytolysin/egress pore' is essential for lysis of the host cell from within the phagosome to allow the bacteria to exit	Offensive virulence factors	Toxin
HP-NAP (VF0052)	napA	neutrophil activating protein NapA	H.pylori Neutrophil activating protein, promoting the adhesion of human neutrophils to endothelial cells and the production of reactive oxygen radicals; inducing a very moderate state of inflammation that would promote H. pylori growth by the release of nutrient factors from the inflamed tissue	-	-
Ptx (VF0026)	ptlH	Ptl Type IV secretion system VirB11 homolog protein PtlA	Attachment of B. pertussis to ciliated respiratory cells; Important immunogen; Activates cyclic adenosine phosphate (cAMP), histamine sensitising factor (HSF), lymphocytosis promoting factor (LPF), islet-activating protein (IAP), interferes with leucocyte function, haemolytic	Offensive virulence factors;Offensive virulence factors	Toxin;Adherence
F17 pili (AI037)	f17d-C	F17 fimbrial uscher	-	-	-
Phospholipase A2 (VF0494)	pat2	esterase of alpha/beta hydrolase family	Mediates such processes as host entry, phagosomal escape, and host lysis for cell-to-cell spread	-	-
BFP (VF0174)	bfpP	prepilin peptidase BfpP	Required for the localized adherence and autoaggregation phenotype	Offensive virulence factors	Adherence
AS (VF0352)	prgB/asc10	aggregation substance PrgB/Asc10	Contributes to pathogenicity by enhancing cell adhesion to cultured renal tubular cells and intestinal epithelial cells and may involve in internalization into enterocytes; promoting direct, opsonin-independent binding of E. faecalis to human neutrophils via a complement receptor-mediated mechanism, and thus protecting E. faecalis from killing the polymorphonuclear leukocytes, an important urinar…	Offensive virulence factors	Adherence
LipF (VF0307)	lipF	Probable esterase/lipase LipF	Annotated as a lipase/esterase, dramatically upregulated at low pH, a possible function of lipF could be to hydrolyze toxic fatty acids present in caseous necrotic debris during tuberculosis or it may modify the external cell wall as an adaptive response to acid damage	-	-
Hap (VF0037)	hap	autotransporter, fibronectin-binding adhesin	Promote adherence and invasion, adhesive activity is localized within the Hap passenger domain; mediates bacterial aggregation and microcolony formation; Hap has serine protease activity	Offensive virulence factors	Adherence
BimA (VF0427)	bimA	YadA family of bacterial autotransporter mediating actin tail formation	Inducing polymerization of actin at one pole of the bacterial cell to promote bacterial movement within and between host cells	-	-
Quorom sensing (VF0471)	abaR	DNA-binding HTH domain-containing protein	AbaI produces an N-acyl-homoserine lactone 3-OHC12-HSL that is important for the formation of fully developed biofilms on abiotic surfaces	Regulation of virulence-associated genes	Regulation
Afimbrial adhesin, AfaE-VIII (AI015)	afaA-VIII	AfaA-VIII	-	-	-
LasA (VF0088)	lasA	LasA protease precursor	0	Defensive virulence factors	Complement Protease
AnsP (VF0554)	ansP	major facilitator transporter	AnsP permease contributes to bacterial multiplication by providing asparagine for protein synthesis	-	-
bovine colonization factor (Bcf) (AI058)	bcfD	fimbrial adhesin protein	-	-	-
ND (AI143)	lafA	lateral flagellin LafA	-	-	-
Porin (VF0081)	porB	major outer membrane protein PIB	Translocate spontaneously as functional voltage-gated ion channels into plasma membranes of eukaryotic cells, causing a transient change in membrane potential and interference with cell signaling; effect the maturation of phagosomes by inhibiting the fusion of phagosomes and lysosomes; the gonococcal PorB1a porin was shown to promote bacterial invasiveness in an Opa- background	Offensive virulence factors	Invasion
Lmb (VF0275)	lmb	laminin-binding surface protein	34 kDa lipoprotein mediates the attachment to human laminin, a major component of the basement membrane, which may be essential for the bacterial colonization; also important for the invasion of human brain endothelial cells	Offensive virulence factors	Adherence
CcmC (VF0292)	ccmC	cytochrome c-type biogenesis protein CcmC, putative heme lyase for CcmE	Required for cytochrome c production, promotes iron assimilation and intracellular infection	Nonspecific virulence factor	Iron uptake system
Myf/pH6 antigen (VF0134)	psaE	regulatory protein PsaE	MyfA/PsaA adhesins play an important role in the tissue tropism of pathogenic yersiniae	Offensive virulence factors	Adherence
Ami (VF0071)	ami	autolysin amidase, adhesin	May play a role in the adhesion of L. monocytogenes to eukaryotic cells via its cell wall-binding domain.	Offensive virulence factors	Adherence
RcsAB (VF0571)	rcsB	transcriptional regulator RcsB	RcsB combined with the unstable auxiliary regulator RcsA to bind to an RcsAB box in the promoter region to upregulate the cps genes expression	Regulation of virulence-associated genes	Regulation
Legiobactin (VF0291)	lbtC	LbtC inner membrane protein required for import of Legiobactin	A nonhydroxamate, nonphenolate siderophore	Nonspecific virulence factor	Iron uptake system
RatB (VF0399)	ratB	putative outer membrane protein	Involved in intestinal colonization and persistence.	Offensive virulence factors	Adherence
LLO (VF0064)	hly	listeriolysin O precursor	Mediates lysis of the primary phagosomes formed after the uptake of extracellular bacteria, and required for the efficient escape from the double-membrane vacuole that forms upon cell-to-cell spread; the pores or membrane lesions caused by LLO facilitate the access of Listeria phospholipases to their substrates, leading to total dissolution of the physical barrier that delimits the phagosomal com…	Offensive virulence factors	Toxin
Type 1 fimbriae (VF0102)	fimH	type I fimbriae minor fimbrial subunit FimH, adhesin	The adhesin FimH mediates T3SS1-independent uptake in murine DCs.	Offensive virulence factors	Adherence
Aerobactin (VF0565)	iutA	ferric aerobactin receptor IutA	Citrate-hydroxamate siderophore aerobactin is needed for successful infection by hypervirulent K. pneumoniae in pneumonic infections;	Nonspecific virulence factor	Iron uptake system
T3SS (SS011)	ipaH4.5	type III secretion system effector ipaH4.5, E3 ubiquitin ligase	-	-	-
InlC (VF0438)	inlC	internalin C	Protrusion formation; dampens innate immune response	-	-
Lpf (VF0105)	lpfB	long polar fimbrial chaperone protein LpfB	Mediate attachment to the Peyer's patches	Offensive virulence factors	Adherence
Invasin B/Ifp (VF0574)	invB/ifp	invasin B protein, intimin family	InvA-like autotransporter mediating adhesion to host cells and promote colonization of different host tissues	Offensive virulence factors	Invasion
sialidase (VF0391)	nanI	exo-alpha-sialidase	Sialidase cleaves terminal sialic acid residues from carbohydrate polymers such as glycoproteins, gangliosides, and other sialoglycoconjugates found throughout the body, making them available as nutrients to sialidase-producing bacteria.; may increase bacterial attachment or toxin binding to host cells	Nonspecific virulence factor	Exoenzyme
Afimbrial adhesin, AFA-VII (AI014)	afaC-VII	AfaC-VII usher protein	-	-	-
GadC (VF0555)	gadC	glutamate:gamma-aminobutyric acid antiporter family protein	Glutamate permease GadC helps the bacterium to resist the oxidative stress generated by the NADPH oxidase. This transporter is critically required for proper bacterial phagosomal escape	-	-
Pertactin (VF0027)	prn	pertactin precursor	May function as adhesin; Pertactin appears to be a strong and potentially protective immunogen; plays a critical role in allowing Bordetella to resist neutrophil-mediated clearance	Offensive virulence factors	Adherence
SLO (VF0250)	slo	streptolysin O precursor	Lytic to cells that contain cholesterol in their plasma membrane; has a range of activities at sublytic concentrations, including interference with phagocyte function, increased cytokinase secretion and induction of apoptosis; mediates the translocation of NAD glycohydrolase into keratinocytes through the SLO pore. NAD glycohydrolase contributes to GAS pathogenesis by modulating host cell signali…	Offensive virulence factors	Toxin
CiaB (VF0324)	ciaB	invasion antigen CiaB	Required for maximal invasion of intestinal epithelial cells	Offensive virulence factors	Invasion
Efa-1/LifA (VF0204)	efa1	EHEC factor for adherence	Inhibits lymphocyte activation; acting as adhesin in non-O157:H7 EHEC strains	Offensive virulence factors	Adherence
SinH (VF0400)	sinH	intimin-like protein	Involved in intestinal colonization and persistence.	Offensive virulence factors	Adherence
LapB (VF0446)	lapB	Listeria adhesion protein LapB	Necessary for adhesion to and entry into mammalian epithelial cell lines and for virulence in intravenous or orally infected mice	Offensive virulence factors	Adherence
Rck (VF0108)	rck	resistance to complement killing	Confers serum resistance by binding human complement factor H.; Rck mediates cell invasion through a Zipper-like mechanism, as described for other bacteria such as Listeria and Yersinia. Salmonella seems to be the first bacterium found to be able to induce both Zipper-like mechanism and the Trigger mechanism mediated by its T3SS-1 apparatus.	Defensive virulence factors;Offensive virulence factors;Offensive virulence factors	Serum resistance;Adherence;Invasion
Tsh (VF0233)	vat	Haemoglobin protease	Degrades hemoglobin to release heme/iron	Defensive virulence factors	Complement Protease
Hyaluronidase (VF0246)	hylP	hyaluronidase, phage associated	Degradation of hyaluronic acid present in the ground substance of connective tissue to aid the streptococci in their spread	Nonspecific virulence factor	Exoenzyme
VAS (SS181)	vgrG-2	type VI secretion system substrate VgrG-2	-	Offensive virulence factors	Secretion system
AAFs (VF0214)	aafC	aggregative adherence fimbria II usher protein AafC	Adhensin	Offensive virulence factors	Adherence
MARTX (VF0265)	rtxA	RTX toxin RtxA	Inducing cytopathic activities in host cells including actin depolymerization, Rho inactivation, caspase 3/7-dependent apoptosis, and induction of reactive oxygen species; important for evasion of phagocytes	Offensive virulence factors	Toxin
P fimbriae (VF0220)	papH	P pilus termination subunit PapH	PapG mediates binding to the <alpha>-D-galactopyranosyl-(1-4)-<beta>-D-galactopyranoside (Gal<alpha>(1,4)Gal) moiety present in a globoseries of glycolipids found on host cells lining the upper urinary tract and erythrocytes; three adhesin variants of PapG-G-I, G-II, G-III recognize three different but related Gal<alpha>(1,4)Gal receptors; PapG-mediated interactions with its Gal<alpha>(1,4)Gal-co…	Offensive virulence factors	Adherence
Paa (VF0194)	paa	outer membrane adhesin Paa	Involved in the initial bacterial adherence, required for the A/E activity	Offensive virulence factors	Adherence
EcbA (VF0539)	ecbA	Collagen binding MSCRAMM, EcbA	Binds to collagen type V	Offensive virulence factors	Adherence
Hyaluronate lyase (VF0146)	hysA	hyaluronate lyase	-	-	-
kappa-toxin (VF0388)	colA	collagenase	Actively degrades the host tissues to aid their grow, survive and spread in infected hosts or potentiate other toxins through facilitation of their diffusion.	Nonspecific virulence factor	Exoenzyme
DNase (VF0252)	mf/spd	deoxyribonuclease	Digesting DNA released from dead cells the enzyme reduces the viscosity of pus and allows the organism greater motility	Nonspecific virulence factor	Exoenzyme
EspA (VF0198)	espA	Type III secretion system translocator protein EspA	Components of an extracellular type III translocation apparatus; forms filamentous structure on the bacterial surface during the early stage of attaching and effacing (A/E) lesion formation, forms a physical bridge between the bacterium and the infected eukaryotic cell surface and is required for the translocation of EspB and EspD	Offensive virulence factors	Adherence
Fibrinogen binding protein (AI273)	fss3	Enterococcus faecalis surface protein Fss3, fibrinogen binding protein	-	-	-
EspX7 (CVF706)	espX7/nleL	Type III secretion system effector NleL, putative E3 ubiquitin ligase	-	-	-
HbhA (VF0313)	hbhA	iron-regulated heparin binding hemagglutinin hbhA (adhesin	A multifunctional protein involved in adherence of Mycobacterium tuberculosis to non-phagocytic cells and in the formation of intracytosolic lipid inclusions.	Offensive virulence factors	Adherence
Lipase (VF0012)	geh	glycerol ester hydrolase	Responsible for the release of considerate amounts of fatty acids, particularly octadecenoic acid in human plasma; might contribute to virulence by enabling the bacteria to persist in the fatty secretions of the human or mammalian skin; the recent finding that the lipase GehD of S. epidermidis can bind to collagen might constitute a novel role for lipase in virulence	Nonspecific virulence factor	Exoenzyme
IdeS (VF0284)	ideS/mac	immunoglobulin G-degrading enzyme	Protects the bacteria from opsonizing IgG antibodies; Binds to and block CD11b and can also block the activity of Fc<gamma>III (CD16), which is one of the receptors that recognize IgG. Blocking CR3 not only blocks phagocytosis mediated by C3b, but also reduce antibody-mediated phagocytosis	Nonspecific virulence factor;Defensive virulence factors	Exoenzyme;Antiphagocytosis
OapA (VF0040)	oapA	opacity associated protein (oapA	Required for efficient colonization of the nasopharynx, may play a minor role in adherence	Offensive virulence factors	Adherence
Pic (VF0218)	pic	Pic serine protease precursor, autotransporter	-	-	-
Hgp (VF0270)	hgpC	hemoglobin-binding protein	Mediates binding of both hemoglobin:haptoglobin complexes and free hemoglobin	Nonspecific virulence factor	Iron uptake system
T3SS2 (VF0409)	VPA1353	type III secretion system outer membrane protein	T3SS2 is associated with enterotoxicity	Offensive virulence factors	Secretion system
Esp (VF0353)	esp	Enterococcal surface protein; Esp	Contributes to colonization and persistence of E. faecalis in urinary tract infections and also associates with promotion of primary attachment and biofilm formation of E. faecalis on abiotic surfaces	Offensive virulence factors	Adherence
P fimbriae (CVF425)	papX	PapX protein regulates flagellum synthesis to repress motility	PapG mediates binding to the <alpha>-D-galactopyranosyl-(1-4)-<beta>-D-galactopyranoside (Gal<alpha>(1,4)Gal) moiety present in a globoseries of glycolipids found on host cells lining the upper urinary tract and erythrocytes; three adhesin variants of PapG-G-I, G-II, G-III recognize three different but related Gal<alpha>(1,4)Gal receptors; PapG-mediated interactions with its Gal<alpha>(1,4)Gal-co…	Offensive virulence factors	Adherence
Mpl (VF0065)	mpl	Zinc metalloproteinase precursor	Zinc-metalloprotease to process PlcB	Nonspecific virulence factor	Exoenzyme
InhA (VF0536)	inhA	immune inhibitor A metalloprotease	A secreted and cell associated protease plays a role in anthrax virulence through cleavage of numerous host substrates including host proteins involved in the coagulation cascade so as to potentially facilitate circulatory dissemination of bacteria; a regulatory factor of adhesin BslA expression	-	-
Adhesive fimbriae (VF0213)	cseA	CS22 adhesin protein	Adhesin, receptor is the oligosaccharide components of glycolipids and glycoproteins	Offensive virulence factors	Adherence
Haemagglutinating pili (VF0036)	hifC	membrane anchor	Promote adherence to respiratory mucus and human oropharyngeal epithelial cells; promote interaction with heparin-binding extracellular matrix proteins	Offensive virulence factors;Defensive virulence factors	Adherence;Phase variation
FadD33 (VF0308)	mbtM	Probable fatty acyl-AMP ligase MbtM	The actual function of the FadD33 in pathogenesis is unclear	-	-
SodCI (VF0109)	sodCI	Gifsy-2 prophage: superoxide dismutase precursor (Cu-Zn	Contribute to survival during systemic phase of infection	Defensive virulence factors	Stress protein
EspP (VF0208)	espP	autotransporter, serine protease	Serine protease; cleaves coagulation factor V	Defensive virulence factors	Complement Protease
CAI-1 (VF0405)	cqsA	CAI-1 autoinducer synthase	CqsS receptor responds to the molecule CAI-1. Information from CAI-1 is transduced through the LuxO protein to control the levels of the master transcription factor HapR. At low cell density, in the absence of autoinducers, HapR is not produced, so virulence factors are expressed and biofilms are formed. At high cell density, in the presence of autoinducers, LuxO is inactivated, HapR is produced,…	Regulation of virulence-associated genes	Regulation
EbpS (VF0008)	ebp	cell surface elastin binding protein	Promotes bacterial colonization to facilitate pathogenesis	Offensive virulence factors	Adherence
TcfA (VF0032)	tcfA	tracheal colonization factor precursor	May function as adhesin	Offensive virulence factors	Adherence
Type III secretion system effectors (CVF872)	incB	Inclusion Membrane Protein B	-	Offensive virulence factors	Secretion system
Intimin (VF0177)	eae	intimin	Binding of intimin to Tir triggers dramatic intracellular changes including reorganization of cytoskeletal proteins, actin polymerization at the site of intimate bacterial contact, and formation of a characteristic attaching and effacing (A/E) lesion; alternative intimin receptor may be <beta>1-integrin, but intimin-<beta>1-integrin association is not essential for EPEC adhesin; Another intimin b…	Offensive virulence factors	Adherence
MOMP (VF0328)	porA	major outer membrane protein	A putative porin and a multifuction surface protein, may play an important role in adherence;	Offensive virulence factors	Adherence
ToxB (VF0203)	toxB	cytotoxin	Important for full expression of adherence by affecting the production and secretion of some virulence factors required for the development of A/E lesions	Offensive virulence factors	Adherence
YadA (VF0133)	yadA	trimeric autotransporter adhesin YadA	-	-	-
enterobactin (IA019)	fes	enterobactin/ferric enterobactin esterase	-	-	-
V8 protease (VF0023)	sspA	serine protease; V8 protease; glutamyl endopeptidase	A pleiotropic effect on the profile of secreted proteins, including autolytic activity and proteolytic maturation of SspB; degrading the bacterial cell surface fibronectin-binding protein (FnBP)	Nonspecific virulence factor;Defensive virulence factors	Exoenzyme;Complement Protease
FHA (VF0025)	fhaB	filamentous hemagglutinin/adhesin	Required for adherence to ciliated respiratory epithelial cells, essential for overcoming mucociliary clearance; facilitates the phagocytosis	Offensive virulence factors	Adherence
SPI-1 encoded T3SS (SS010)	orgA	type III secretion system accessory cytosolic protein OrgA	-	-	-
EspF (VF0196)	espF	Type III secretion system effector EspF	A bacterial effector of the reduction in tight junction integrity by inducing redistribution of the tight-junction-associated protein occludin; a mediator of apoptosis	-	-
IleP (VF0556)	ileP	major facilitator transporter	Mediating isoleucine uptake that is vital for bacterial intracellular multiplication and virulence	-	-
Rvh T4SS (CVF797)	virB9-2	type IV secretion system protein VirB9	Secretes virulence factors that are responsible for subverting innate immunity and inhibiting host cell apoptosis	Offensive virulence factors	Secretion system
P97/P102 paralog family (VF0426)	p97	protein p97; cilium adhesin	Binds glycosaminoglycans, plasminogen, and fibronectin and perform essential roles in colonization of ciliated epithelia	Offensive virulence factors	Adherence
Map (VF0195)	map	Type III secretion system effector Map, Rho guanine exchange factor	Disrupting host cell mitochondrial membrane potential and affecting filopodia formation	-	-
SpA (VF0017)	spa	Immunoglobulin G binding protein A precursor	Bind to the Fc domain of IgG and inhibit opsonophagocytosis; can mediate attachment of S.aureus to von Willebrand factor, a protein present at sites of damage to the endothelium, and might therefore play a role as an adhesin during the initiation of intravascular infection	Offensive virulence factors	Adherence
Rhamnolipid (VF0089)	rhlB	rhamnosyltransferase chain B	The rhamnolipid solubilizes the surfactant, making it easier for the Plc to degrade the surfactant, thus may cause alveolar collapse	-	-
EspC (VF0173)	espC	Type III secretion system secreted protein, serine protease	Increases short circuit current in using chambers	Defensive virulence factors	Complement Protease
Invasin D (VF0576)	invD	invasin D protein	Modulates Ig functions in the intestine and affects direct interactions with a subset of cell surface-exposed B-cell receptors	Offensive virulence factors	Invasion
Aerobactin (VF0229)	iutA	ferric aerobactin receptor precusor IutA	Iron uptake	Nonspecific virulence factor	Iron uptake system
alpha-clostripain (VF0390)	cloSI	alpha-clostripain	A cysteine endopeptidase with strict specificity for Arg-Xaa peptidyl bonds.	Nonspecific virulence factor	Exoenzyme
IgA1 protease (VF0080)	iga	IgA-specific serine endopeptidase	Interferes with the barrier functions of mucosal IgA antibodies by cleaving secretory IgA1 in the hinge region.Phagosomal escape	Defensive virulence factors;Offensive virulence factors	Ig protease;Secretion system
Ace (VF0355)	ace	collagen adhesin protein	Mediating binding to immobilized collagen type I, collagen type IV, and mouse laminin	Offensive virulence factors	Adherence
Gelatinase (VF0357)	gelE	coccolysin	Capable of degrading a broad spectrum of substrates, including casein, hemoglobin, collagen, fibrin, gelatin, certain E. faecalis sex-pheromone-related peptides and polymerized fibrin; may functioning as clearing the bacterial cell wall of misfolded proteins, and disruption of gelE gene has been shown to increase the bacterial chain length; may play a role in increasing dissemination of bacteria …	Nonspecific virulence factor	Exoenzyme
YapE (VF0505)	yapE	autotransporter protein YapE	Y. pestis YapE is required to mediate bacterial aggregation and adherence to eukaryotic cells	Offensive virulence factors	Adherence
Brk (VF0034)	brkA	serum resistance protein	Outer membrane protein that mediates adherence and resists complement	Defensive virulence factors	Serum resistance
Fimbriae (VF0031)	fimB	chaperone protein	Fimbriae may mediate binding of Bordetella to respiratory epithelium via the major fimbrial subunits and to monocytes via FimD	Offensive virulence factors;Defensive virulence factors	Adherence;Phase variation
Pic (VF0120)	pic	serine protease, autotransporter Pic	Autotransporter protease with mucinase and haemagglutinin activity; facilitate bacterial colonization of intestine by degrading the mucin layer overlaying the intestinal epithelium	Defensive virulence factors	Complement Protease
Type I pili (VF0486)	fimD	fimbrial chaperone protein	Involved in the initial stages of colonisation	Offensive virulence factors	Adherence
Heat-stable toxin (ST) (VF0211)	estIa	heat stable enterotoxin I	Sta: activates guanylate cyclase resulting in ion secretion; STb: increase intracellular calcium resulting in ion secretion	Offensive virulence factors	Toxin
Capsule I (CVF645)	wcbS	UDP-3-O-[3-hydroxymyristoyl] N-acetylglucosamine deacetylase	A key virulence determinant and that loss of capsule production results in severe attenuation in animal models of disease	Defensive virulence factors	Antiphagocytosis
OmpA (VF0548)	ompA	OmpA family protein	A bacterial lipoprotein linking the OM to the cell wall so as to maintain the structural integrity and prevent altered surface exposure or release of PAMPs	-	-
Invasin (VF0131)	inv	invasin	-	-	-
Hyaluronate lyase (VF0013)	hysA	hyaluronate lyase precursor	-	Nonspecific virulence factor	Exoenzyme
ArgP (VF0557)	argP	amino acid antiporter	High affinity arginine transporter mediating arginine uptake that is crucial for efficient phagosomal escape	-	-
Hpt (VF0264)	hpt	hexose phosphate transport protein	The mammalian G6PT is responsible for the uptake of G6P from the cytosol into the endoplasmic reticulum for its conversion into the central fueling metabolite, glucose. Hpt mimics the function of the mammalian G6PT to steal fueling metabolites from host cell cytosol for the benefit of the microbe.	-	-
BtpB (VF0522)	btpB	Tir domain containing protein BtpB	TIR domain-containing protein BtpB also interfere with Toll like receptor signalling to temper the host inflammatory response; also modulates microtubule dynamics	-	-
IgA1 protease (VF0147)	zmpC	immunoglobulin A1 protease	Cleaves the Pro227-Thr228 peptide bond in the IgA1 hinge; may enable pathogens to subvert the antigen specificity of the humoral immune response to facilitate adhesive interactions and persistence on the mucosal surface	Defensive virulence factors	Ig protease
Lipase (CVF091)	lip	triacylglycerol lipase precursor	Responsible for the release of considerate amounts of fatty acids, particularly octadecenoic acid in human plasma; might contribute to virulence by enabling the bacteria to persist in the fatty secretions of the human or mammalian skin; the recent finding that the lipase GehD of S. epidermidis can bind to collagen might constitute a novel role for lipase in virulence	Nonspecific virulence factor	Exoenzyme
NleA/EspI (VF0339)	nleA	non-LEE-encoded effector NleA	co-localises with the Golgi mannosidase II when translocated by bacteria, function unknown.	-	-
HSI-1 (Hcp-secretion island 1) (SS178)	vgrG1b	type VI secretion system substrate VgrG1b	-	-	-
OmpU (VF0514)	ompU	outer membrane protein OmpU	Mediating attachment for the bacterium to a host cells; inducing IL-8 expression in human intestinal epithelial cells	Offensive virulence factors	Adherence
StcE (VF0209)	stcE	metalloprotease	Specifically cleaves the C1 esterase inhibitor (C1-INH), which is an essential regulator of classical and alternative complement, intrinsic coagulation and contact activation, therefore disrupts complement cascade and contributes to the tissue damage, intestinal oedema and thrombotic cytopenia	Defensive virulence factors	Complement Protease
EspG (VF0201)	espG	Type III secretion system effector EspG, GTPase activating protein	Currently unclear	-	-
EspD (VF0180)	espD	EspD	EspD transit through the EspA filament to form a pore or translocon with EspB in the host plasma membrane, to deliver other effectors into the cell and perhaps act as translocated effectors themselves	-	-
M protein (VF0242)	emm	M protein type 1	Binds to complement control factors(Factor H , factor H-like protein(FHL-1), C4b-binding protein(C4BP)) and host proteins (fibrinogen) to prevent activation of the alternate complement pathway and impede phagocytosis; M protein seems to be important in adherence to Hep-2 cells in tissue culture and mediates adherence to skin keratinocytes via the attachment of the C repeat region to keratinocyte …	Defensive virulence factors;Offensive virulence factors	Antiphagocytosis;Adherence
VpadF (VF0578)	vpadF	surface adhesin VpadF	Playing a significant role in the tight bacterial-host cells attachment	Offensive virulence factors	Adherence
VgrG1 (TX001)	vgrG1	Type VI secretion system effector VgrG1, ADP-ribosyltransferase	-	-	-
T6SS (CVF782)	hcp1	HcpA-like protein	A phagetail-spike-like injectisome to translocate virulence determinants directly into the host cell cytoplasm.Four effectors of the T6SS have so far been characterized, Hcp1, Vgr1, Vgr2 and Vgr3.Hcp is a powerful effector substrate and once translocated into the targeted host cell cytoplasm, apoptosis ensues following caspase 3 activation.Hcp paralyzes macrophages to prevent phagocytosis.Vgr1 is…	Offensive virulence factors	Secretion system
EspH (VF0197)	espH	Type III secretion system effector EspH, RhoGEF Inhibitor	Modulates filopodia and pedestal formation	-	-
DipA (VF0545)	dipA	bacterial surface protein, sel1 repeat family protein	A membrane-associated protein localized on the bacterial surface during macrophage infection, required for intramacrophage proliferation and survival	-	-
YapC (VF0510)	yapC	autotransporter protein YapC	Surface protein may mediate adherence, autoaggregation and biofilm formation	Offensive virulence factors	Adherence
coli surface antigen CS19 (AI032)	csdD	CS19 fimbrial ahesin CsdD	-	-	-
coli surface antigen CS4 (AI022)	csaB	CS4 major fimbriae subunit CsaB	-	-	-
CPAF (VF0580)	CT858	serine protease	Secreted chlamydial serine protease mediating the evasion of the innate immune response; inhibits the complement activation pathway by degrading complement factor C3 and B; degrading the antimicrobial peptides with anti-chlamydial activity	Defensive virulence factors	Complement Protease
Aerobactin (VF0123)	iutA	aerobactin receptor IutA	Iron uptake, critical for intracellular growth	Nonspecific virulence factor	Iron uptake system
Hyaluronate lyase (VF0281)	hylB	hyaluronidase	Facilitates spread of bacteria by breaking down the hyalurone polymers present in the extracellular matrices of the host; the GBS hyaluronate lyase also has limited specificity for achondroitin sulphate and cleaves the chain at unsulphated sites. This action may facilitate deep tissue penetration during infection	Nonspecific virulence factor	Exoenzyme
FnBPs (VF0010)	fnbA	fibronectin-binding protein A	Facilitates attachment of the staphylococcus to host cells; may function as invasin to invade non-professional phagocytes	Offensive virulence factors	Adherence
CNF-1 (VF0240)	cnf1	cytotoxic necrotizing factor 1	Induces the formation of actin stress fibers and membrane ruffling, necrosis	Offensive virulence factors	Toxin
coli surface antigen CS17 (AI030)	csbC	CS17 fimbriae outer membrane usher protein	-	-	-
CDT (VF0385)	cdtA	CdtA	-	-	-
T4SS (SS052)	ankA	Anaplasma T4SS effector protein, ankyrin repeat domain-containing protein A	-	Offensive virulence factors	Secretion system
ExoU (VF0098)	exoU	type III secretion system effector ExoU, phospholipase A2 activity	Membrane-lytic and cytotoxic	Offensive virulence factors	Toxin
PlcB (VF0067)	plcB	phospholipase C	Mediates dissolution to the double-membrane secondary phagosomes formed after cell-to-cell spread; cooperates with Hly and PlcA in disruption of the primary phagosomes	Nonspecific virulence factor	Exoenzyme
Anthrax toxin (VF0142)	lef	anthrax toxin lethal factor precursor	The combination of PA and EF is edema toxin (EdTx), the combination of PA and LF is lethal toxin (LeTx); EF is a calcium- and calmodulin-dependent adenylate cyclase that causes dramatic increases in intracellular concentrations of cAMP; LF is a zinc-dependent protease that cleaves mitogen-activated protein kinase kinases (MAPKKs) in their amino-terminal regions. It is a multi-functional virulence…	Offensive virulence factors	Toxin
Cif (VF0205)	cif	Type III secretion system effector Cif, cyclomodulin	Blocks cell cycle G2/M transition; results in inactivation of Cdk1	-	-
Afimbrial adhesin, AFA-I, mannose-resistant adhesin (AI010)	afaC-I	usher AfaC	-	-	-
Dr adhesins (VF0223)	draC	usher protein DraC	0	-	-
Colonization factor antigen I fimbriae (CFA/I) (AI018)	cfaA	colonisation factor antigen a, chaperone	-	-	-
NleD (VF0342)	nleD	Type III secretion system effector NleD	Role in cytoskeletal rearrangement remains unknown	-	-
NleC (VF0340)	nleC	Type III secretion system effector NleC, zinc metalloprotease	Role in cytoskeletal rearrangement remains unknown	-	-
IcsP (SopA) (VF0122)	icsP/sopA	outer membrane protease of the OmpP family, involved in cleavage of surface exposed IcsA	Involved in the cleavage of IcsA, may contribute to the polar distribution of IcsA on the lateral side of the bacterial surface	Defensive virulence factors	Complement Protease
BapC (VF0537)	bapC	autotransporter BapC	Involved in adherence to host cells	Offensive virulence factors	Adherence
EspB (VF0179)	espB	EspB	EspB transit through the EspA filament to form a pore or translocon with EspD in the host plasma membrane, to deliver other effectors into the cell and perhaps act as translocated effectors themselves	-	-
Sbi (VF0423)	sbi	IgG-binding protein SBI	Manipulates the molecular link between innate and adaptive immune responses in favor of staphylococcal disease.	-	-
Mig-14 (VF0395)	mig-14	antimicrobial peptide resistance protein Mig-14	Mig-14 is an inner membrane-associated protein, necessary for bacterial proliferation in the liver and spleen. Mig-14 may prevent the penetration of the inner membrane by cathelin-related anti-microbial peptide (CRAMP), an anti-microbial peptide expressed at high levels in activated mouse macrophages. This resistance is important to the survival of Salmonella in systemic sites during both acute a…	-	-
Sat (VF0231)	sat	Aecreted auto transpoter toxin	A vacuolating cytotoxin expressed by UPEC, elicits defined damage to kidney epithelium during upper urinary tract infection and thus contributes to pathogenesis of urinary tract infection	Defensive virulence factors	Complement Protease
IcsA (VirG) (VF0121)	icsA/virG	autotransporter, actin tail assembly protein IcsA/VirG	Mediates intracellular movement and formation of actin tails	Offensive virulence factors	Actin-based motility
YapJ (VF0509)	yapJ	autotransporter protein YapJ	Shows adhesive properties to ECM proteins	Offensive virulence factors	Adherence
EspN (CVF693)	espN	Type III secretion system effector EspN	-	-	-
HpuAB (VF0049)	hpuB	haemoglobin-haptoglobin-utilization protein	Haptoglobin-hemoglobin receptor, optimal binding and heme utilization require both proteins. Transport of heme iron by HpuAB requires the TonB system	Nonspecific virulence factor;Defensive virulence factors	Iron uptake system;Phase variation
InlP (VF0577)	inlP	internalin P	Strongly promotes placental infection	Offensive virulence factors	Invasion
Tir (VF0193)	tir	translocated intimin receptor protein	Receptor for intimin; nucleation of cytoskeletal proteins, loss of microvilli, GAP (GTPase-activating protein)-like activity	-	-
rOmpA/Sca0 (VF0492)	ompA	surface cell antigen 0 (Sca0	Studies have suggested that rOmpA plays a role in adhesion, but recent studies indicate that rOmpA is not critical for virulence in a guinea pig model but may play a role in survival or transmission from the tick vector	Offensive virulence factors	Adherence
CT (VF0128)	ctxA	cholera enterotoxin, A subunit	Causes severe disruption of intestinal cell function, leading to the watery secretory diarrhea characteristic of cholera	Offensive virulence factors	Toxin
SodC (VF0170)	sodC	superoxide dismutase (copper-zinc)	-	-	-
Streptococcal collagen-like proteins (CVF116)	sclA	Collagen-like surface protein	-	Offensive virulence factors	Adherence
PclA (AI444)	pclA	hypothetical protein	-	-	-
ABC-type heme transporter (CVF514)	hmuU	putative iron ABC transport system, permease protein	-	Nonspecific virulence factor	Iron uptake system
BvgAS (VF0336)	bvgS	virulence sensor protein	Positively regulate virulence genes by binding to promoter sequences, negatively regulate virulence repressed genes (vrgs) via BvgR; mediate transition between infectious (Bvg+) and non-infectious (Bvg-) phase; regulating biofilm formation	Regulation of virulence-associated genes	Regulation
Copper exporter (CVF658)	ctpV	metal cation transporting P-type ATPase ctpV	-	-	-
GacS/GacA two-component system (CVF529)	gacS	sensor/response regulator hybrid	-	Regulation of virulence-associated genes	Regulation
Polysaccharide capsule (CVF567)	BCE_5391	glycosyl transferase, group 1 family protein	-	-	-
Glutamine synthesis (CVF311)	glnA1	glutamine synthetase	-	-	-
Capsule (CVF854)	KPN2242_15600	group 1 glycosyl transferase	Assisting in evading the host immune system by protecting bacteria from opsonophagocytosis and serum killing	Defensive virulence factors	Antiphagocytosis
lateral flagella (AI142)	scrC	sensory box/GGDEF family protein SrcC	-	-	-
Purine (CVF839)	F7308_0432	phosphoribosylformylglycinamidine cyclo-ligase	-	-	-
Capsule (CVF186)	STER_1444	dTDP-4-dehydrorhamnose reductase	-	Defensive virulence factors	Antiphagocytosis
MOMP (AI392)	CT396	molecular chaperone DnaK	-	-	-
type IV pili (AI097)	rpoN	RNA polymerase factor sigma-54	-	Offensive virulence factors	Adherence
type IV pili (AI117)	ppk	polyphosphate kinase	-	-	-
Pantothenate synthesis (CVF305)	panD	aspartate 1-decarboxylase	-	-	-
(p)ppGpp synthesis and hydrolysis (CVF335)	relA	GTP pyrophosphokinase	-	Regulation of virulence-associated genes	Regulation
Fibronectin-binding protein (AI238)	bspA	surface antigen BspA	-	-	-
Capsule (CVF110)	SSP0064	putative glycosyltransferase	Prevent phagocytosis	Defensive virulence factors	Antiphagocytosis
CheA/CheY (CVF255)	cheY	putative chemotaxis response regulator CheY	-	Regulation of virulence-associated genes	Regulation
Capsule (CVF775)	BJAB07104_00093	Glycosyltransferases involved in cell wall biogenesis	Plays an important role in protecting bacteria from the host innate immune response;	-	-
Sigma A (CVF325)	sigA/rpoV	RNA polymerase sigma factor rpoD	Sigma A interacts with a transcriptional activator WhiB3 to allow the expression of genes necessary for virulence;	Regulation of virulence-associated genes	Regulation
HasA-type hemophore-mediated heme uptake system (IA041)	hasD	transport protein HasD	-	-	-
Hemolysin (CVF417)	CPR_0433	transport protein ysiA	-	Offensive virulence factors	Toxin
type IV pili (AI113)	pilA	Type IV pilin PilA	-	Offensive virulence factors;Defensive virulence factors	Adherence;Phase variation
BvrRS (CVF387)	bvrS	putative sensor histidine kinase BvrS	-	Regulation of virulence-associated genes	Regulation
Accessory secretion factor (CVF299)	secA2	preprotein translocase subunit SecA	-	Offensive virulence factors	Secretion system
LPS rfb locus (CVF857)	N559_1769	integral membrane component of ABC-transporter	Resistant to serum complement.Also play a role in protecting bacteria from antimicrobial peptides, including polymyxin antibiotics	Defensive virulence factors	Serum resistance
LPS O-antigen (P. aeruginosa) (CVF520)	hisH2	glutamine amidotransferase	-	Offensive virulence factors	Adherence
ABC transporter (CVF197)	fbpC	iron(III	-	Nonspecific virulence factor	Iron uptake system
Lipoprotein diacylglyceryl transferase (CVF248)	lgt	prolipoprotein diacylglyceryl transferase	-	-	-
Sortase B (CVF247)	srtB	SrtB familysortase	-	-	-
MprA/B (CVF333)	mprA	DNA-binding response regulator	Required for establishment and maintenance of persistent infection;	Regulation of virulence-associated genes	Regulation
pili (AI126)	pilA	Surface protein, putative	-	-	-
Fibronectin-binding protein (AI181)	SE2319	autolysin (N-acetylmuramoyl-L-alanine amidase	-	-	-
Trigger factor (CVF149)	tig/ropA	Trigger factor, putative	-	-	-
AgrA/AgrC (CVF254)	agrC	hypothetical protein	-	Regulation of virulence-associated genes	Regulation
Capsular polysaccharide (CVF282)	rmlD	dTDP-4-dehydrorhamnose reductase	-	Defensive virulence factors	Antiphagocytosis
Trehalose-recycling ABC transporter (CVF651)	sugC	carbohydrate ABC transporter ATP-binding protein, CUT1 family	-	-	-
Haemophilus iron transport locus (CVF501)	hitC	iron(III	-	Nonspecific virulence factor	Iron uptake system
P. syringae TTSS effectors (CVF534)	hopI1	type III effector HopI1	-	Offensive virulence factors	Secretion system
Iron/manganese transport (CVF459)	sitD	SitD	-	Nonspecific virulence factor	Iron uptake system
Fibronectin-binding protein (AI227)	comE1	hypothetical protein	-	-	-
HexNAc (AI148)	motB	chemotaxis protein	-	-	-
Proline synthesis (CVF307)	proC	pyrroline-5-carboxylate reductase	-	-	-
N-linked protein glycosylation (CVF400)	pglD	general glycosylation pathway protein	-	-	-
vulnibactin (IA023)	VVA1298	phospho-2-dehydro-3-deoxyheptonate aldolase	-	-	-
DevR/S (CVF334)	devR/dosR	two-component system response regulator	Controls the global response to oxidative stress and low oxygen repsonse, key regulator in the oxygen starvation-induced mycobacterial dormancy response;	Regulation of virulence-associated genes	Regulation
Streptococcal enolase (CVF153)	eno	Enolase, putative	-	-	-
Lysine synthesis (CVF310)	lysA	diaminopimelate decarboxylase	-	-	-
Exopolysaccharide (CVF495)	pgi	glucose-6-phosphate isomerase	-	-	-
ABC transporter for dispersin (CVF737)	aatC	ABC transporter ATP-binding protein AatC	-	Offensive virulence factors	Secretion system
Serine protease (CVF148)	htrA/degP	trypsin domain protein	-	-	-
Pyoverdine (CVF551)	pvdM	Peptidase M19, renal dipeptidase	Effective at acquiring iron from transferrin and lactoferrin.Cytotoxic due to its ability to stimulating the production of reactive oxygen species;	Nonspecific virulence factor	Iron uptake system
LPS (CVF380)	BAV0086	Putative glycosyl transferase	-	-	-
Sigma F (CVF326)	sigF	RNA polymerase, sigma 28 subunit, FliA/WhiG family	-	-	-
Heme utilization (CVF769)	ABSDF2280	hypothetical protein	-	Nonspecific virulence factor	Iron uptake system
Flagella (CVF281)	flrC	FlrC; two-component response regulator	Contributes to the virulence of pathogenic Vibrio through adhesion or biofilm formation;	-	-
HasA-type hemophore-mediated heme uptake system (IA042)	hasL	ECF subfamily RNA polymerase sigma factor	-	-	-
Heme biosynthesis (CVF506)	hemN	coproporphyrinogen III oxidase	-	Nonspecific virulence factor	Iron uptake system
Fibronectin-binding protein (AI155)	fbpA	fibronectin-binding protein	-	-	-
SenX3 (CVF666)	senX3	hisitidine protein kinase SenX3	-	Regulation of virulence-associated genes	Regulation
direct heme uptake system (IA056)	chuC	putative hemin uptake system ATP-binding protein	-	-	-
T3SS (SS039)	DVUA0119	type III secretion system ATPase	-	Offensive virulence factors	Secretion system
LisR/LisK (CVF253)	lisR	two-component response regulator	-	Regulation of virulence-associated genes	Regulation
Phytotoxin phaseolotoxin (CVF546)	argK	phaseolotoxin-insensitive ornithine carbamoyltransferase	-	Offensive virulence factors	Toxin
Internalin A (LPXTG protein) (CVF230)	inlA	putative internalin A	-	Offensive virulence factors	Invasion
LPS (VF0171)	yvfE	pyridoxal phosphate-dependent enzyme apparently involved in regulation of cell wall biosynthesis	Phase variation associated with changes in virulence	Defensive virulence factors	Phase variation
colonization factor Citrobacter (CFC) type IV fimbriae (AI116)	cfcV	prepillin peptidase	-	-	-
Fur (VF0113)	fur	transcriptional repressor of iron-responsive genes (Fur family	Repress the expression of iron-regulated genes; also required for acid-induced activation of atr genes	Regulation of virulence-associated genes	Regulation
LetA/LetS two component (CVF363)	letS	Legionella transmission sensor LetS	-	-	-
ABC transporter (CVF316)	irtA	hypothetical protein	-	Nonspecific virulence factor	Iron uptake system
Oligopeptide-binding protein (CVF240)	oppA	putative pheromone ABC transporter binding protein	-	-	-
PbpG (CVF779)	pbpG	D-alanyl-D-alanine carboxypeptidase	Penicillin-binding proteins (PBPs) are most commonly associated with binding to and inactivating b-lactam antibiotics; PBPs also participate in the final steps of the biosynthesis of the peptidoglycan layer and thus contribute to bacterial cell stability	Defensive virulence factors	Serum resistance
B. anthracis S-layer protein A (BslA) (AI306)	bslA	s-layer protein	-	-	-
Diphtheria toxin repressor DtxR (CVF517)	dtxR	iron-dependent repressor DtxR	-	Regulation of virulence-associated genes	Regulation
PrrA/B (CVF332)	prrA	transcriptional regulatory protein PrrA	-	Regulation of virulence-associated genes	Regulation
PDH-B (CVF588)	pdhB	pyruvate dehydrogenase component E1, beta subunit	-	-	-
CTS1 (SS186)	cts1G/vgrG	VgrG family T6SS protein Cts1G	-	-	-
T3SS (SS026)	mlr6326	putative DNA invertase	-	Offensive virulence factors	Secretion system
T6SS (SS193)	bscS	periplasmic solute-binding protein	-	Offensive virulence factors	Secretion system
RelA (CVF365)	relA	GTP pyrophosphokinase	Dispensable for intracellular growth within amoebae or the alveolar macrophages, but dedicate to convert from a replicated to a virulent state;	Regulation of virulence-associated genes	Regulation
Streptococcal plasmin receptor/GAPDH (CVF123)	plr/gapA	glyceraldehyde-3-phosphate dehydrogenase	-	Offensive virulence factors	Adherence
PI-2b pili (AI137)	SAN_1519	subtilase	-	-	-
PdgA (CVF675)	pdgA	polysaccharide deacetylase	-	-	-
RpoS (VF0112)	rpoS	sigma S (sigma 38	Necessary for sustaining a log-phase acid tolerance response (ATR), induction a stationary-phase acid survival system, production of thin aggregative fimbriae and expression of spv gene during stationary phase	Regulation of virulence-associated genes	Regulation
Mg2+ transport (CVF005)	mgtB	hypothetical protein	-	-	-
Fibronectin-binding protein (AI240)	ligA	NAD dependent DNA ligase	-	-	-
collagen-binding protein (AI298)	sdrF	Ser-Asp rich fibrinogen-binding,bone sialoprotein-binding protein	-	-	-
GPL locus (CVF650)	pks	beta-ketoacyl synthase	-	-	-
MymA operon (CVF649)	fadD13	fatty-acid-CoA ligase FadD13	-	-	-
P(1)-type Mn2+ transporting ATPase (CVF657)	ctpC	metal cation-transporting p-type ATPase CtpC	-	-	-
Siderophore-dependent iron uptake system (CVF513)	irp6C	putative iron ABC transport system, ATP-binding protein	-	Nonspecific virulence factor	Iron uptake system
T3SS (SS009)	avrBs2	avirulence protein	-	Offensive virulence factors	Secretion system
Capsule (CVF591)	oppF	oligopeptide ABC transporter, permease component	-	-	-
Cpi-2 encoded T3SS (SPI-2 like) (SS023)	csrA	two-component sensor/regulator	-	-	-
VirR/VirS (CVF252)	virR	DNA-binding response regulator	-	Regulation of virulence-associated genes	Regulation
direct heme uptake system (IA059)	hemU	hemin transport system permease protein HmuU	-	-	-
Capsule (VF0465)	ACICU_00085	hypothetical protein	Plays an important role in protecting bacteria from the host innate immune response;	-	-
Fibronectin-binding protein (AI184)	uafA	cell wall-anchored protein	-	-	-
Nucleoside diphosphate kinase (CVF660)	ndk	nucleoside diphosphate kinase	-	-	-
AAI/SCI-II T6SS (CVF735)	aaiW	transposase	-	Offensive virulence factors	Secretion system
Sulfolipid-1 biosynthesis and transport (CVF289)	pks2	acyl transferase domain protein	-	-	-
Fibronectin-binding protein (AI215)	SSU98_1513	phosphopyruvate hydratase	-	-	-
Fibronectin-binding protein (AI154)	cbpA	collagen-binding protein A precursor	-	-	-
peritrichous flagella (AI140)	fliY	cystine transporter subunit	-	-	-
type IV pili (AI118)	pilH	PilH family regulatory protein	-	-	-
Phytotoxin syringomycin (CVF548)	syrB1	Amino acid adenylation	-	Offensive virulence factors	Toxin
T3SS (SS038)	btrS	putative RNA polymerase sigma factor	-	Offensive virulence factors	Secretion system
Protein kinase G (CVF295)	pknG	serine/threonine protein kinase	-	-	-
TTS2 (SS013)	BPSS1627	type III secretion system ATPase	-	-	-
type IV pili (AI109)	pilD	prepilin peptidase	-	-	-
staphyloferrin B (IA027)	sbnH	diaminopimelate decarboxylase	-	-	-
Fibronectin-binding protein (AI186)	scpB	segregation and condensation protein B	-	-	-
Ton system (CVF202)	exbB	biopolymer transport protein	-	Nonspecific virulence factor	Iron uptake system
Mycobactin (CVF315)	mbtI	anthranilate synthase component I	Cell-association mycobactin participates in iron internalization and/or to serve as a temporary iron-holding molecule to prevent sudden influx of excess iron if the metal suddenly becomes available after a period of iron limitation	Nonspecific virulence factor	Iron uptake system
LPS (CVF774)	lpxA	UDP-N- acetylglucosamine O-acyltransferase	Evasion of the host immune response, triggering the host inflammatory response;	-	-
Proteobactin (IA034)	PMI0230	ABC transporter ATP-binding protein	-	-	-
PDIM (phthiocerol dimycocerosate) and PGL (phenolic glycolipid) biosynthesis and transport (CVF288)	ddrA	drrA	-	-	-
Omp89 (CVF601)	omp89	surface antigen/outer membrane protein, OMP85 family	-	Offensive virulence factors	Adherence
FAS-II (CVF300)	kasB	3-oxoacyl-(acyl carrier protein) synthase II	-	-	-
Fibronectin-binding protein (CVF404)	fbp	Fibronectin-binding A-like protein	-	Offensive virulence factors	Adherence
T3SS (SS025)	esrA	two-component sensor/regulator EsrA	-	-	-
Flp pili (AI114)	tadA	type II/IV secretion system ATP hydrolase TadA/VirB11/CpaF	-	-	-
Purine synthesis (CVF306)	purC	phosphoribosylaminoimidazole-succinocarboxamide synthase	-	-	-
Ferrous iron transport (CVF359)	feoA	ferrous iron transporter A	-	Nonspecific virulence factor	Iron uptake system
Two-component system (CVF377)	bvgS	virulence sensor protein	-	Regulation of virulence-associated genes	Regulation
O-antigen (CVF043)	YE105_C1179	WbcN protein	LPS O antigen mutants were severely impaired in their ability to colonize the Peyer's patches and did not colonize spleen and liver. The absence of O antigen in the outer membrane affects the expression of other Yersinia virulence factors.	-	-
Alpha-hemolysin (CVF453)	hlyB	hemolysin secretion protein HlyB	-	Offensive virulence factors	Toxin
Proteasome-associated proteins (CVF656)	mpa	vesicle-fusing ATPase	-	-	-
Streptococcal lipoprotein rotamase A (CVF129)	slrA	peptidyl-prolyl cis-trans isomerase, cyclophilin-type	-	Offensive virulence factors	Adherence
P. syringae TTSS (CVF532)	hrpL	Sigma-70 region 2:Sigma-70 region 4	-	Offensive virulence factors	Secretion system
Tryptophan synthesis (CVF308)	trpD	anthranilate phosphoribosyltransferase	-	-	-
Serine-threonine phosphatase (CVF245)	stp	protein phosphatase PrpC	-	-	-
coli surface antigen CS18 (PCFO20) (AI031)	fotS	FotS	-	-	-
Pyridine-2,6-dithiocarboxylic acid (PDTC) (IA030)	pdtorfF	putative sulfurylase	-	-	-
Pyochelin (CVF553)	pchA	isochorismate synthase	Effective at promoting iron uptake in P. aeruginosa; catalyzes the formation of tissue-damaging free radicals; pyochelin also binds other transition metals (e.g. Mo(IV), Co(II)) with appreciable affinity and is implicated in the delivery of both Co(II) and Mo(IV) to P. aeruginosa cells	Nonspecific virulence factor	Iron uptake system
Hcp secretion island-1 encoded type VI secretion system (H-T6SS) (CVF535)	pppA	Ser/Thr protein phosphatase, putative	-	Offensive virulence factors	Secretion system
RegX3 (CVF667)	regX3	two-component sensory transduction protein RegX3	-	Regulation of virulence-associated genes	Regulation
Fim (CVF003)	fimZ	fimbrial protein Z, putative transcriptional regulator (LuxR/UhpA family	-	-	-
Enterotoxin (CVF414)	entD	N-acetylmuramoyl-L-alanine amidase, family 2	-	Offensive virulence factors	Toxin
Ciu iron uptake and siderophore biosynthesis system (CVF515)	ciuD	Putative iron transport system ATP-binding protein	-	Nonspecific virulence factor	Iron uptake system
TTSS (SPI-2 encode) (CVF032)	ssrA	putative two-component sensor kinase	Secretes effector proteins to facilitate the replication of intracellular bacteria within membrane-bound Salmonella-containing vacuoles (SCVs)	Offensive virulence factors	Secretion system
Isocitrate lyase (CVF302)	icl	isocitrate lyase	-	-	-
Ferrous iron-transport system (CVF836)	F7308_0693	ferrous iron transport protein B	-	Nonspecific virulence factor	Iron uptake system
Zn++ metallophrotease (CVF655)	zmp1	endothelin-converting enzyme	-	-	-
achromobactin (IA011)	acsE	diaminopimelate decarboxylase	-	-	-
Type IV pili biosynthesis (CVF518)	pilT	twitching motility protein	Attaches to host cells, but not to mucin, causing a twitching motility that allows the bacteria to move along the cell surface; biofilm formation	Offensive virulence factors	Adherence
Biotin metabolism (CVF838)	Fphi_1802	biotin-acetyl-CoA-carboxylase	-	-	-
Alpha-crystallin (CVF294)	hspX	molecular chaperone (small heat shock protein	-	-	-
collagen-binding protein (AI296)	cne	collagen binding, ancillary pilus subunit Cne	-	-	-
T6SS-II (CVF861)	KPHS_39850	protein disaggregation chaperone	-	Offensive virulence factors	Secretion system
T6SS-III (CVF862)	KPK_2058	periplasmic sugar-binding protein	-	Offensive virulence factors	Secretion system
Fibronectin-binding protein (AI161)	rspA	rhusiopathiae surface protein A	-	-	-
Cell wall teichoic acid glycosylation protein (CVF677)	gtcA	cell wall teichoic acid glycosylation protein gtcA	-	Offensive virulence factors	Invasion
lateral flagella (AI146)	flbD	sigma-54 transcriptional regulator	-	-	-
ABC transporter (CVF516)	fagC	putative iron transporter ATP-binding protein	-	Nonspecific virulence factor	Iron uptake system
HtaA-type surface protein, direct heme uptake system (IA051)	hmuV	Iron-related transport system ATP-binding protein	-	-	-
Scl2/SclB (AI442)	scl2/SclB	collagen-like surface protein	-	-	-
hxc (SS204)	hxcS	type II secretion system protein	-	-	-
serine-rich repeat family, SecA2/SecY2 system (AI431)	psrP	cell wall surface anchor family protein	-	-	-
serine-rich repeat family, SecA2/SecY2 system (AI414)	gspB	platelet binding protein GspB	-	-	-
D-alanine-polyphosphoribitol ligase (CVF676)	dltA	D-alanine--poly(phosphoribitol	-	Offensive virulence factors	Adherence
VirR/VirS two component system (CVF421)	virR	two-component response regulator	-	Regulation of virulence-associated genes	Regulation
T3SS (SS015)	BCAM2044	putative asparagine synthetase	-	Offensive virulence factors	Secretion system
Alternative sigma factor RpoS (CVF364)	rpoS	stationary phase specific sigma factor RpoS	-	Regulation of virulence-associated genes	Regulation
Mxi-Spa TTSA (type III secretion apparatus) (CVF462)	virB	VirB	-	Offensive virulence factors	Secretion system
Legionella collagen-like protein (Lcl) (AI343)	lpg2644	hypothetical protein	-	-	-
Thermonuclease (CVF093)	nuc	thermonuclease	-	-	-
Ferrous iron transport (CVF479)	sitB	Iron transport protein, ATP-binding component	-	Nonspecific virulence factor	Iron uptake system
AhpC (CVF322)	ahpC	alkylhydroperoxide reductase	Alkyl hydroperoxide reductase involved in protecting mycobacteria from the oxidative and nitrosative responses of macrophages	Defensive virulence factors	Stress protein
T6SS-I (CVF853)	KP1_2400	hypothetical protein	-	Offensive virulence factors	Secretion system
ESX-4 (T7SS) (CVF636)	eccC4	ftsk/SpoIIIE family protein	-	Offensive virulence factors	Secretion system
Mycolic acid trans-cyclopropane synthetase (CVF286)	cmaA2	cyclopropane-fatty-acyl-phospholipid synthase 2	-	-	-
TFS3a (SS045)	virB11	VIRB11	-	-	-
Type IV pili (CVF826)	pilA	Type IV pili, pilus assembly protein	Type IV pili subunits (pilF and pilT) contributes to adhesion of bacteria to macrophages, pneumocytes and hepatocytes.PilE4 and ICAM-1 interaction contributes to adhesion of bacteria to the endothelial cells;	Offensive virulence factors	Adherence
LOS synthesis (CVF187)	lgtC	LgtC	-	Offensive virulence factors	Adherence
Sigma M (CVF329)	sigM	transcriptional regulator, Fis family	-	Regulation of virulence-associated genes	Regulation
Type IV pilus (CVF258)	pilA	fimbrial protein	-	Offensive virulence factors	Adherence
T2SS (Yst1) (CVF045)	yst1E	general secretion pathway protein E	-	Offensive virulence factors	Secretion system
Autolysin (CVF109)	atl	autolysin	-	Offensive virulence factors	Adherence
SigA (VF0257)	sigA/rpoV	RNA polymerase sigma factor	-	-	-
thioquinolobactin (IA009)	qbsB	QbsB	-	-	-
Bcp pili (AI128)	bcpB	collagen adhesion protein	-	-	-
UspA2H (SS164)	MCR_0329	ubiquitous surface protein A2H UspA2H	-	-	-
MSHA type IV pili (VF0477)	mshB	MSHA pilin protein MshA	MSHA bundle-forming pilus is the major filamentous appendage responsible for tissue adherence and colonisation; essential for biofilm formation	Offensive virulence factors	Adherence
TTSS (chromosomally encoded) (CVF046)	YE105_C0309	putative two-component response regulator	-	Offensive virulence factors	Secretion system
exochelin (IA032)	fxbA	Formyl transferase	-	Nonspecific virulence factor	Iron uptake system
achromobactin (IA003)	ascF	diaminobutyrate--2-oxoglutarate aminotransferase	-	-	-
Autolysin (GW protein) (CVF232)	aut	N-acetylmuramoyl-L-alanine amidase	-	Offensive virulence factors	Invasion
ESX-1 (T7SS) (CVF298)	mycP1	peptidase S8 and S53, subtilisin, kexin, sedolisin	ESX-1 is required for survival of mycobacteria in vivo.Required for (initiation of) granuloma formation.Essential for escape from phagosomes into cytosol.Essential for cell lysis and cell-to-cell spreading.Required for phagosome maturation.Essential for induction of immunosuppressive type I interferons and represses conjugation in donor cells (M. smegmatis)	Offensive virulence factors	Secretion system
Iron-regulated element (CVF461)	ireA	Putative iron-regulated outer membrane virulence protein	-	Nonspecific virulence factor	Iron uptake system
GAPDH (AI368)	MG_301	glyceraldehyde-3-phosphate dehydrogenase	-	-	-
Polyglutamic acid capsule (CVF566)	capA	poly-gamma-glutamate synthesis protein	-	-	-
Pyoverdine receptors (CVF552)	fpvA	ferrichrome-iron receptor (Ferric hydroxamate uptake	-	Nonspecific virulence factor	Iron uptake system
beta-GlcNAc (AI147)	flgE	flagellar hook protein FlgE	-	-	-
IgA1 protease (CVF145)	iga	immunoglobulin A1 protease	Cleaves the Pro227-Thr228 peptide bond in the IgA1 hinge; may enable pathogens to subvert the antigen specificity of the humoral immune response to facilitate adhesive interactions and persistence on the mucosal surface	Defensive virulence factors	Ig protease
Enhanced entry proteins (CVF348)	enhC	enhanced entry protein EnhC	-	Offensive virulence factors	Invasion
ornibactin (IA036)	orbC	putative iron transport-related ATP-binding protein	-	-	-
LetA/S (VF0262)	letS	sensory box histidine kinase/response regulator	Activates gene expression indirectly by counteracting the repressor of translation known as CsrA or RsmA	Regulation of virulence-associated genes	Regulation
Type III secretion system (CVF619)	pkn5	serine/threonine-protein kinase	Translocating different effectors into the host cell, depending on the phase of the developmental cycle	Offensive virulence factors	Secretion system
locus for diffuse adherence (lda), afimbrial adhesin (AI044)	ldaA	LdaA	-	-	-
RTX toxin (CVF204)	frpA	FrpA/C protein	-	-	-
NEAT-type hemophore-mediated heme uptake system (IA039)	srtB	hypothetical protein	-	-	-
PblA (AI445)	pblA	PblA	-	-	-
Internalin-like (CVF573)	inlA	internalin	-	-	-
direct heme uptake system (IA058)	hmuU	hemin transport system permease HmuU	-	-	-
EF-Tu (CVF587)	tuf	translation elongation factor Tu	-	-	-
Invasion of brain endothelial cells (Ibes) (CVF429)	ibeC	hypothetical protein	-	Offensive virulence factors	Invasion
P5 protein (CVF492)	ompP5	OmpA domain protein transmembrane region-containing protein	Interacts with CEACAM1, a member of the carcinoembryonic antigen (CEA) family of cell adhesion molecules, a glycoprotein expressed by respiratory epithelial cell	Offensive virulence factors	Adherence
MsbB2 (CVF484)	msbB2	lipid A biosynthesis (KDO	-	-	-
RelA (VF0260)	relA	GTP pyrophosphokinase ((p	Dispensable for intracellular growth within amoebae or the alveolar macrophages, but dedicate to convert from a replicated to a virulent state;	Regulation of virulence-associated genes	Regulation
O-linked flagellar glycosylation (CVF399)	maf7	motility accessory factor	-	-	-
Deoxyhexose linking sugar, 209 Da capping structure (AI138)	cheB	chemotaxis-specific methylesterase	-	-	-
NuoG (CVF620)	nuoG	NADH dehydrogenase gamma subunit	-	-	-
desferrioxamine (IA033)	foxR	ferrioxamine E receptor	-	-	-
UpaH, AIDA-I type (CVF741)	upaH	AIDA-I type autotransporter protein	-	Offensive virulence factors	Secretion system
Salmochelin (IA016)	iroC	putative ABC transporter protein	-	Nonspecific virulence factor	Iron uptake system
Capsule (CVF833)	F7308_1118	glycosyl transferase	Providing a stealth shield that prevents the host immune system from detecting this potent pathogen	-	-
cable pilus (AI081)	cblS	two-component regulatory system sensor kinase protein	-	-	-
T6SS-1 (CVF642)	clpV	ATP-dependent Clp protease, ATP-binding subunit ClpB	Essential for virulence and plays an important role in the intracellular lifestyle of B. pseudomallei; In B. mallei , the T6SS cluster homologous to B. pseudomallei T6SS-1, is important for actin-based motility, multinucleated giant cell formation, intracellular growth in murine macrophages, and virulence in hamsters	Offensive virulence factors	Secretion system
Sigma L (CVF664)	sigL	RNA polymerase sigma factor, sigma-70 family	-	Regulation of virulence-associated genes	Regulation
Fibronectin-binding protein (AI158)	sagA	SagA	-	-	-
Fibronectin-binding protein (AI180)	SACOL0507	LysM domain-containing protein	-	-	-
Cpi-1a + Cpi-1 (SPI-1 like) (SS016)	armR	two-component response regulator	-	-	-
direct heme uptake system (IA048)	hma	putative outer membrane receptor for iron compound or colicin	-	-	-
Enterobactin receptors (CVF277)	irgA	enterobactin receptor	-	Nonspecific virulence factor	Iron uptake system
peritrichous flagella (AI153)	cheY	chemotaxis response regulator	-	-	-
Hemolysin III (CVF560)	hlyIII	hemolysin	-	Offensive virulence factors	Toxin
Fibronectin-binding protein (AI157)	fbpB	probable fibronectin-binding protein	-	-	-
Mannose-sensitive hemagglutinin (MSHA type IV pilus) (CVF259)	mshG	general secretion pathway protein F	-	Offensive virulence factors	Adherence
Lipoprotein promoting entry protein (CVF233)	lpeA	ABC transporter substrate-binding protein	-	Offensive virulence factors	Invasion
yts1 (SS208)	yst1G	general secretion pathway protein G precursor	-	Offensive virulence factors	Secretion system
Collagen binding protein (CVF115)	cpbA	LPXTG cell wall surface protein, Cna protein B-type domain	-	Offensive virulence factors	Adherence
CTS2 (SS187)	ctsD	T6SS protein Cts2D	-	-	-
Hydrogen cyanide production (CVF549)	hcnB	hydrogen cyanide synthase HcnB	-	Offensive virulence factors	Toxin
Fibronectin-binding protein (AI183)	aas	bifunctional autolysin precursor	-	-	-
Ser-Asp rich fibrinogen-binding proteins (CVF102)	sdrD	putative surface anchored protein	-	Offensive virulence factors	Adherence
Pyrimidine biosynthesis (CVF845)	carB	carbamoyl phosphate synthase large subunit	Mediating bacterial resistance to reactive oxygen species (ROS) that is important for phagosomal escape;	-	-
Heme receptors (CVF278)	hutR	heme transport protein	-	Nonspecific virulence factor	Iron uptake system
Enterobactin synthesis (CVF477)	entA	2,3-dihydroxybenzoate-2,3-dehydrogenase	-	Nonspecific virulence factor	Iron uptake system
vibrioferrin (IA038)	pvuE	iron-dicitrate transporter ATP-binding subunit	-	-	-
Hek (AI384)	ompD	outer membrane porin precursor	-	-	-
AhpC (VF0306)	ahpC	ALKYL HYDROPEROXIDE REDUCTASE C PROTEIN AHPC (ALKYL HYDROPEROXIDASE C	Alkyl hydroperoxide reductase involved in protecting mycobacteria from the oxidative and nitrosative responses of macrophages	Defensive virulence factors	Stress protein
Mce3 (CVF338)	mce3B	virulence factor Mce family protein	-	-	-
Internalin F (CVF669)	inlF	internalin-like protein membrane anchor	-	Offensive virulence factors	Adherence
Magnesium transport (CVF313)	mgtC	Mg2+ transport P-type ATPase C MgtC	-	-	-
Hyaluronidase (CVF154)	hylP	hyaluronoglucosaminidase	Degradation of hyaluronic acid present in the ground substance of connective tissue to aid the streptococci in their spread	Nonspecific virulence factor	Exoenzyme
NEAT-type surface protein, direct heme uptake system (IA050)	htsC	putative ABC transporter ATP-binding protein	-	-	-
SCI-I T6SS (CVF734)	EC55989_3317	hypothetical protein	-	Offensive virulence factors	Secretion system
HSI-2 (SS179)	stp1	serine/threonine phosphoprotein phosphatase Stp1	-	-	-
T3SS (SS035)	sctN	type III secretion system ATPase	-	-	-
histone-like protein (Hlp)/laminin-binding protein (LBP) (AI354)	ML1683	histone-like protein	-	-	-
Streptococcal glucosyltransferases (CVF133)	gtfB	glucosyltransferase-I	-	Offensive virulence factors	Adherence
T3SS (SS007)	hrpX	HrpX	-	-	-
hemagglutinin (Hag)/M.catarrhalis IgD binding protein (MID) (SS165)	MCR_0617	moraxella IgD binding protein/hemagglutinin MID/Hag	-	-	-
Biofilm-associated protein (CVF771)	bap	hypothetical protein	-	-	-
Proximal cyclopropane synthase of alpha mycolates (CVF285)	pcaA	Cyclopropane-fatty-acyl-phospholipid synthase	-	-	-
Yersiniabactin (CVF556)	ybtQ	ABC transporter, ATP-binding/permease protein	-	Nonspecific virulence factor	Iron uptake system
T3SS (SS008)	hrcN	type III secretion system ATPase	-	Offensive virulence factors	Secretion system
SEF14 fimbriae (AI054)	sefR	fimbrial operon positive regulatory protein	-	-	-
direct heme uptake system (IA049)	phuV	hemin importer ATP-binding subunit	-	-	-
direct heme uptake system (IA065)	huvC	HuvC protein	-	-	-
fimbrial low-molecular-weight protein (Flp) pili (AI104)	tadB	TadB	-	-	-
Serine V8 protease (CVF090)	sspA	glutamyl endopeptidase precursor	-	-	-
Exfoliative toxin type A (CVF076)	eta	hypothetical protein	-	Offensive virulence factors	Toxin
rlrA islet (CVF121)	srtC	sortase	Play important roles in host tissue colonization and pathogenesis by enhancing adherence to host cells, recognizing the extracellular matrix, and manipulate the host inflammatory response;	Offensive virulence factors	Adherence
BvrR-BvrS (VF0368)	bvrS	sensor protein BvrS	Controls the expression of genes involved with the maintenance of cell envelope integrity. These genes encode multiple members of the Omp3 family of proteins (Omp25 (also named Omp3a), Omp22 or Omp3b) as well as gene products that modify the fatty acid composition of the lipid A moiety of the LPS; controls the expression of the T4SS VirB	Regulation of virulence-associated genes	Regulation
direct heme uptake system (IA062)	hutD	ABC-type hemin transporter, ATP-binding protein	-	-	-
TTS1 (SS012)	sctN	type III secretion system ATPase	-	-	-
Vanchrobactin (IA025)	vabF	vanchrobactin non ribosomal peptide synthetase	-	-	-
T3SS (SS003)	hopI1	type III effector HopI1	-	Offensive virulence factors	Secretion system
Pneumococcal iron acquisition (CVF184)	piaA	ABC transporter substrate-binding protein - iron transport	-	Nonspecific virulence factor	Iron uptake system
Cell wall hydrolase (CVF234)	iap/cwhA	putative extracellular protein P60	-	-	-
extracellular matrix protein adhesin A (EmaA) (SS171)	emaA	EmaA	-	-	-
Potassium/proton antiporter (CVF647)	kefB	hypothetical protein	-	-	-
adhesive factor/rabbit 1 (AF/R1) pili (AI035)	afrR	transcriptional activator AfrR	-	-	-
T4SS (SS055)	virB9-2	type IV secretion system protein VirB9	-	-	-
Fibronectin-binding protein (AI204)	prtF2	fibronectin binding protein	-	-	-
Sigma E (CVF327)	sigE	RNA polymerase, sigma-24 subunit, ECF subfamily	-	Regulation of virulence-associated genes	Regulation
Peb4/CBF2 (AI315)	Cj0596	major antigenic peptide PEB-cell binding factor	-	-	-
GroEL (CVF403)	groEL	chaperonin GroEL	-	Offensive virulence factors	Adherence
Type IV pili twitching motility related proteins (CVF519)	chpA	probable component of chemotactic signal transduction system	-	Offensive virulence factors	Adherence
Flagella (CVF382)	flgB	flagellar basal-body rod protein	-	-	-
direct heme uptake system (IA046)	bhuV	hemin importer ATP-binding subunit	-	-	-
direct heme uptake system (IA054)	hmuV	hemin importer ATP-binding subunit	-	-	-
Antigen I/II (SpaP) (AI424)	gbpD	putative glucan-binding protein D	-	-	-
direct heme uptake system (IA063)	hmuV	hypothetical protein	-	-	-
Mrx fimbriae (AI077)	mrxJ	Repressor of flagellae, MrxJ	-	-	-
Nitrate reductase (CVF318)	narG	respiratory nitrate reductase subunit alpha narG	-	-	-
Fibronectin-binding protein (AI188)	fnbB	fibronectin binding protein	-	-	-
Tyrosine phosphatase (CVF661)	ptpA	putative low molecular weight protein-tyrosine-phosphatase	-	-	-
Mycolactone (CVF312)	mlsB	Type I modular polyketide synthase	-	Offensive virulence factors	Toxin
TSS-5 (SS192)	regB	two-component response regulator protein	-	-	-
TTSS-2 translocated effectors (CVF035)	pipB2	hypothetical protein	-	Offensive virulence factors	Secretion system
EhaB, AIDA-I type (CVF744)	upaC	autotransporter protein UpaC	-	Offensive virulence factors	Secretion system
chrysobactin (IA012)	cbsF	chrysobactin synthetase cbsF	-	-	-
Rck (AI382)	pagN	adhesin/invasin protein PagN	Confers serum resistance by binding human complement factor H.; Rck mediates cell invasion through a Zipper-like mechanism, as described for other bacteria such as Listeria and Yersinia. Salmonella seems to be the first bacterium found to be able to induce both Zipper-like mechanism and the Trigger mechanism mediated by its T3SS-1 apparatus.	Defensive virulence factors;Offensive virulence factors;Offensive virulence factors	Serum resistance;Adherence;Invasion
PEB1/CBF1 (CVF388)	pebA	glutamine-binding protein	-	Offensive virulence factors	Adherence
T6SS (SS177)	SG1045	RHS family protein	-	Offensive virulence factors	Secretion system
SigF (VF0294)	sigF	sigma factor SigF	Controls the bacterial response to environmental stress, SigF-dependent genes includes numerous regulatory genes and those involved in cell envelop synthesis	Regulation of virulence-associated genes	Regulation
LEE locus encoded TTSS (CVF431)	ler	transcription regulator Ler	-	-	-
pseudomonine (IA004)	PSEEN2497	ABC transporter permease/ATP-binding protein	-	-	-
type 1 fimbriae (AI083)	fimZ	putative regulatory protein	-	-	-
UpaG adhesin, trimeric AT (CVF740)	upaG/ehaG	adhesin	-	Offensive virulence factors	Secretion system
Sigma H (CVF328)	sigH	RNA polymerase sigma-E factor	Involved in response to heat shock and oxidative stress;	Regulation of virulence-associated genes	Regulation
Periplasmic binding protein-dependent ABC transport systems (CVF276)	vctD	iron(III	-	Nonspecific virulence factor	Iron uptake system
NhhA (Neisseria Hia/Hsf homologue) (SS154)	NMB0992	adhesin	-	-	-
ESX-2 (T7SS) (CVF634)	eccA2	CBXX/CFQX family protein	-	Offensive virulence factors	Secretion system
MtrCDE (CVF759)	mtrC	membrane fusion protein MtrC	A tripartite multidrug efflux pump essential for resistance to <beta>-lactams (penicillin G and nafcillin), macrolides (erythromycin), and host-derived compounds (peptide LL-37 and progesterone and essential for growth of gonococci in the lower genital tract of experimentally infected female mice	-	-
SphB1 (CVF378)	sphB1	autotransporter serine protease	-	-	-
Per (VF0190)	perA/bfpT	transcriptional regulator BfpT	Up-regulates the expression of BFP and intimin and regulates Esps secretion in response to different environmental cues; activates the expression of ler, which then activates the expression of LEE2, LEE3, tir and LEE4 in a cascade fashion	Regulation of virulence-associated genes	Regulation
Capsule (CVF618)	uppS	undecaprenyl diphosphate synthase	Contributes to host immune evasion;	Defensive virulence factors	Antiphagocytosis
Brucebactin (CVF386)	dhbA	hypothetical protein	-	Nonspecific virulence factor	Iron uptake system
anguibactin (IA024)	angEch	2,3-dihydroxybenzoate-AMP ligase	-	-	-
Recombinational repair protein (CVF763)	recN	DNA repair protein	-	-	-
CdiA-CdiB (SS125)	cdiA	ShlA/HecA/FhaA exofamily protein	-	Offensive virulence factors	Secretion system
Type IV pili (CVF486)	pilB	protein transport protein	-	Offensive virulence factors	Adherence
SpaD-type pili (CVF508)	spaD	putative surface-anchored protein	-	Offensive virulence factors	Adherence
Contact-dependent inhibition CDI system (CVF747)	cdiA	hemagglutinin-related protein	-	Offensive virulence factors	Secretion system
Glucan-binding proteins (CVF128)	gbpD	putative glucan-binding protein D; BglB-like protein	-	Offensive virulence factors	Adherence
Stj (CVF028)	stjB	fimbrial usher protein	-	-	-
Muramidase-released protein (CVF134)	mrp	MRP	-	Offensive virulence factors	Adherence
Iron-dependent regulator (CVF314)	ideR	iron dependent repressor	-	Nonspecific virulence factor	Iron uptake system
type IV pili (AI098)	tadA	TadA ATPase	-	-	-
GroEL1 (Hsp60) (AI393)	CT681	major outer membrane protein	-	-	-
PhoPQ (CVF010)	phoP	DNA-binding transcriptional regulator PhoP	Activated by low divalent cations magnesium and calcium levels; control expression of more than 40 genes; required for intracellular survival, cationic antimicrobial peptides (CAMPs) resistance, stimulation of cytokine secretion	Regulation of virulence-associated genes	Regulation
GroEL(Hsp60)/Cpn60.2 (AI353)	Rv0440	chaperonin GroEL	-	-	-
Mucoid Yersinia factor, Myf fimbriae (AI049)	myfE	putative regulatory protein	-	-	-
serine-rich repeat family, SecA2/SecY2 system (AI416)	fap1	Fap1	-	-	-
pul (SS215)	pulO	pullulanase secretion protein PulO	-	-	-
Salmochelin (CVF850)	pK2044_00110	hypothetical protein	A major trigger of inflammation and bacterial dissemination induced during K. pneuminiae lung infection	Nonspecific virulence factor	Iron uptake system
Zinc metalloproteinase (CVF146)	zmpC	hypothetical protein	-	-	-
Internalin J (LPXTG protein) (CVF229)	inlJ	internalin J	-	Offensive virulence factors	Adherence
Fibronectin-binding protein (AI159)	salA	secreted lipase, putative	-	-	-
Phytotoxin syringopeptin (CVF547)	sypA	Amino acid adenylation	-	Offensive virulence factors	Toxin
polymorphic membrane protein (PmpD)/pmp21 (AI394)	CPn0134	chaperonin GroEL	-	-	-
Ysa T3SS (SS018)	ysaE	AraC family regulatory protein	-	Offensive virulence factors	Secretion system
BRA0655 (AI310)	BRA0655	glycerol-3-phosphate ABC transporter periplasmic glycerol-3-phosphate-binding protein	-	-	-
Cry41Ab (TX353)	cry41Ab1	cancer cell-killing Cry protein	-	-	-
Leucine synthesis (CVF309)	leuD	3-isopropylmalate dehydratase, small subunit	-	-	-
peritrichous flagella (AI139)	fliY	cystine transporter subunit	-	-	-
LOS (VF0078)	lgtF	beta-1,4-glucosyltransferase	Involved in immune system evasion, attachment to epithelial tissue, important mediator of the proinflammatory response; LOS sialylation (by the enzyme Lst) prevents complement deposition and phagocytosis by neutrophils; LOS modification by phosphoethanolamine (by the enzyme LptA) provides resistance to antimicrobial peptides and complement	Offensive virulence factors	Adherence
staphyloferrin A (IA026)	htsC	FecCD iron compound ABC transporter, permease family protein	-	-	-
yersiniabactin (IA005)	irp3	yersiniabactin synthetase, thiazolinyl reductase component	-	Nonspecific virulence factor	Iron uptake system
Iron-cofactored SOD (CVF324)	sodA	superoxide dismutase	Iron-dependent enzyme, important for survival of intracellular pathogens during infection	-	-
HasA-type hemophore-mediated heme uptake system (IA045)	Rv0205	transmembrane protein	-	-	-
Proteus-like (MR/P) fimbriae, mannose resistant (biofilm formation) (AI072)	mrpJ	fimbrial operon regulator	-	-	-
yersiniabactin-related (IA035)	nrpA	siderophore ABC transporter ATP-binding/permease	-	-	-
serine-rich repeat family (AI417)	srpA	srpA	-	-	-
etp (SS207)	etpC	type II secretion protein	-	-	-
Mxi-Spa TTSS effectors controlled by MxiE (CVF465)	ipaH2.5	invasion plasmid antigen, fragment	-	Offensive virulence factors	Secretion system
Stj (AI067)	stjA	putative outer membrane protein	-	-	-
Capsule (CVF206)	mynB/sacB	capsule biosynthesis protein	Mediate resistance to both phagocytosis and complement-mediated killing.Opa- and Opc-mediated invasion into host cells is also blocked by the expression of a capsule	Defensive virulence factors	Antiphagocytosis
Flagella (CVF643)	fliR	flagellar biosynthetic protein FliR	Required for efficient cellular invasion.YplA, a phospholipase is secreted by this type III flagellum secretion system. YplA is required for survival of Y. enterocolitica in the Peyer's patches and for stimulation of the acute inflammatory response of the host to the infection.	Offensive virulence factors	Invasion
Yersiniabactin (CVF851)	A225_2992	iron aquisition yersiniabactin synthesis enzyme Irp2	-	Nonspecific virulence factor	Iron uptake system
NalP (neisserial autotransported lipoprotein) /AspA (SS096)	NMC1943	putative outer membrane peptidase	-	-	-
Atl (AI404)	atlE	bifunctional autolysin	-	-	-
Enteroaggregative immunoglobulin repeat protein (CVF739)	air/eaeX	putative invasin	-	Offensive virulence factors	Secretion system
FadE29 (CVF654)	fadE29	Putative acyl-CoA dehydrogenase	-	-	-
collagen-binding protein (AI297)	cnm	collagen-binding adhesin	-	-	-
Internalin B (GW protein) (CVF231)	inlB	putative internalin protein	-	Offensive virulence factors	Invasion
ETT2 (SS017)	ECs3712	hypothetical protein	-	-	-
Urease (CVF221)	ureE	hypothetical protein	An important colonization factor, contributes to acid resistance, epithelial cell damage, chemotactic behavior, and nitrogen metabolism	-	-
Bile-salt hydrolase (CVF250)	bsh	choloylglycine hydrolase (conjugated bile acidhydrolase	-	-	-
Mce2 (CVF337)	mce2C	virulence factor Mce family protein	-	-	-
HspR (VF0297)	hspR	hspR	Repressor of the key heat shock genes like hsp70 by binding to a specific DNA sequence, the HspR-associated inverted repeat (HAIR) in the promoter region. some of the heat-shock proteins are immunodominant antigens, overexpression of heat shock proteins may cause increased host immunosurveillence followed by more efficient killing of the pathogen	Regulation of virulence-associated genes	Regulation
HasA-type hemophore-mediated heme uptake system (IA043)	hasD	heme acquisition ABC transporter, ATP-binding/permease protein	-	-	-
Pmp20 (SS061)	CPn0540	polymorphic membrane protein B family	-	-	-
FadE28 (CVF653)	fadE28	acyl-CoA dehydrogenase FadE28	-	-	-
Clumping factor A (CVF098)	clfA	clumping factor	-	Offensive virulence factors	Adherence
Stk (CVF029)	stkD	putative fimbrial protein	-	-	-
Sth (CVF026)	sthE	putative major fimbrial subunit	-	-	-
amylase-binding protein B (AbpB) (AI437)	abpB	amylase-binding protein B	-	-	-
Type VII secretion system (CVF624)	essC	hypothetical protein	Plays a key role in promoting bacterial survival and the long-term persistence; play key roles in bacterial competitiveness	Offensive virulence factors	Secretion system
HrpA-HrpB (SS126)	NMB1780	putative hemolysin activation protein HecB	-	-	-
Pore-forming protein (CVF659)	ompA	outer membrane protein OmpA	-	-	-
chromosome-encoded TTSS (SS024)	YPO0256	two-component sensor/regulator	-	-	-
UpaG (SS168)	upaG/ehaG	adhesin	-	-	-
MG1142 (AI361)	MGA_1142	organic hydroperoxide resistance protein	-	-	-
Lvh (Legionella vir homologs) type IVA secretion system (CVF353)	traG	conjugal transfer protein TraG	-	Offensive virulence factors	Secretion system
gsp (SS217)	gspG	putative general secretion pathway G transmembrane protein	-	-	-
PNAG (Polysaccharide poly-N-acetylglucosamine) (CVF772)	pgaC	hemin storage system HmsR protein	Critical for biofilm formation;	-	-
Type 2 pili (AI136)	srtC2	sortase family protein	-	-	-
Fibronectin-binding protein (CVF227)	fbpA	fibronectin/fibrinogen binding protein, putative	-	Offensive virulence factors	Adherence
HasA-type hemophore-mediated heme uptake system (IA044)	hasD	ABC transporter protein	-	-	-
Fibronectin-binding protein (AI250)	atlC	fibronectin binding autolysin	-	-	-
ESX-5 (T7SS) (CVF293)	eccCb5	FtsK/SpoIIIE family protein	Essential for the secretion of the ESX-5-encoded ESAT-6-family member EsxN by M. marinum.Necessary and sufficient to produce a functional secretion machinery for PPE41 in M. smegmatis.	Offensive virulence factors	Secretion system
Lsp type II secretion system (CVF354)	lspE	type II protein secretion ATPase LspE	Critical for intracellular growth and virulence.Transport two phosphatases, an RNase, a zinc metalloprotease (Msp), mono-, di- and triacylglycerol lipases, phospholipase A, a lysophospholipase A and a p-nitrophenyl phosphorylcholine hydrolase.	Offensive virulence factors	Secretion system
Acinetobactin (CVF768)	bauE	ABC-type enterochelin transport system, ATPase component	High-affinity catechol-hydroxamate siderophore competing with host cells for iron	Nonspecific virulence factor	Iron uptake system
Stc (AI060)	stcD	putative outer membrane lipoprotein	-	-	-
Achromobactin biosynthesis and transport (CVF555)	cbrD	achromobactin transport ATP-binding protein CbrD	-	Nonspecific virulence factor	Iron uptake system
Yersiniabactin siderophore (CVF458)	ybtQ	Inner membrane ABC-transporter	-	-	-
Laminin-binding protein (CVF114)	lmb	Zn-porter lipoprotein, putative	-	Offensive virulence factors	Adherence
Nuclease (CVF590)	nuc	NUCLEASE, LIPOPROTEIN	-	-	-
Proteus toxic agglutinin (Pta) (SS112)	PMI2341	autotransporter	-	-	-
Fibronectin-binding protein (AI231)	oprF	outer membrane protein OprF	-	-	-
Type I fimbriae (CVF847)	A225_3805	hypothetical protein	Adhering to human mucosal or epithelial surfaces	Offensive virulence factors	Adherence
Intercellular adhesin (CVF106)	icaA	intercellular adhesion protein A	-	Offensive virulence factors	Adherence
Listeria adhesion protein (CVF228)	lap	aldehyde-alcohol dehydrogenase protein	-	Offensive virulence factors	Adherence
ESX-3 (T7SS) (CVF635)	eccA3	ATPase central domain-containing protein	Required for siderophore-mediated iron acquisition	Offensive virulence factors	Secretion system
T3SS (SS004)	hrpX	sensor kinase HrpX	-	Offensive virulence factors	Secretion system
LPS glucosylation (CVF473)	gtrB	bactoprenol glucosyl transferase	-	-	-
CadF (CVF389)	cadF	outer membrane fibronectin-binding protein	37 kDa outer-membrane protein mediating the binding of the organism to the extracellular matrix component fibronectin, which in turn stimulates a signal transduction pathway	Offensive virulence factors	Adherence
Lipoate protein ligase A1 (CVF238)	lplA1	lipoyltransferase and lipoate-protein ligase	-	-	-
Phosphoethanolamine modification (CVF757)	lptA	putative sulfatase	-	Offensive virulence factors	Adherence
type IV pili (AI108)	pilC	type IV pilus assembly protein PilC	-	-	-
Ent siderophore (CVF849)	A225_1601	ferric enterobactin transport ATP-binding protein FepC	-	Nonspecific virulence factor	Iron uptake system
icm/dot type IVB locus (CVF621)	YpsIP31758_B0107	hypothetical protein	-	Offensive virulence factors	Secretion system
OmpA (CVF799)	ompA	peptidoglycan-associated lipoprotein precursor	-	Offensive virulence factors;Offensive virulence factors	Adherence;Invasion
PI-PLC (CVF243)	plcA	phosphatidylinositol-specific phospholipase C	-	-	-
Post-translocation chaperone (CVF670)	prsA2	prsA protein, protein export protein	-	-	-
Flp pili (AI105)	tadA	tight adherence protein A	-	-	-
GbpC (AI422)	gbpB	putative peptidoglycan hydrolase	-	-	-
Lethal toxin (TcsL) (TX061)	CAA57959	cytotoxin L	-	-	-
Cwp66 (CVF402)	cwp66	cwp66 homolog/N-acetylmuramoyl-L-alanine amidase	-	Offensive virulence factors	Adherence
SpaH-type pili (CVF509)	spaH	hypothetical protein	-	Offensive virulence factors	Adherence
Rib (CVF177)	rib	surface protein Rib	-	-	-
Fibronectin-binding protein (AI257)	omp89	Outer membrane protein	-	-	-
Iron acquisition/assimilation locus (CVF361)	iraB	di/tripeptide transporter homolog IraB	-	Nonspecific virulence factor	Iron uptake system
CupB fimbriae (AI086)	cupB5	adhesive protein CupB5	-	-	-
Cry42Aa (TX354)	cry42Aa1	Cry protein	-	-	-
Fibronectin-binding protein (AI185)	sdrI	surface protein SdrI	-	-	-
Imp (SS195)	impN	serine/threonine protein kinase	-	-	-
TFS3b (SS046)	virB9	VirB9 type IV secretion protein	-	-	-
BAbS19_II05480 (AI311)	BAbS19_II05480	Glycerol-3-phosphate-binding periplasmic protein precursor	-	-	-
Nitrate/nitrite transporter (CVF320)	narK2	integral membrane nitrite extrusion protein NarK3	-	-	-
Phospholipase D (CVF814)	pld	phospholipase D superfamily protein PLD	-	-	-
Alpha-clostripain (CVF415)	cloSI	clostripain	A cysteine endopeptidase with strict specificity for Arg-Xaa peptidyl bonds	Nonspecific virulence factor	Exoenzyme
Kappa-toxin (collagenase) (CVF411)	colA	collagenase	Actively degrades the host tissues to aid their grow, survive and spread in infected hosts or potentiate other toxins through facilitation of their diffusion.	Offensive virulence factors	Toxin
SP41/UgpB (AI309)	ugpB	glycerol-3-phosphate-binding periplasmic protein precursor	-	-	-
gsp (SS210)	gspE	general secretory pathway protein E	-	-	-
IrgA homolog adhesin (Iha) (AI324)	c3610	bifunctional enterobactin receptor/adhesin protein	-	-	-
M-like proteins (CVF112)	mrp	M protein	-	Offensive virulence factors	Adherence
PAI-2 encoded (SS005)	spaI1	type III secretion system ATPase SpaI/InvC	-	-	-
PI-PLC (phosphatidylinositol-specific phospholipase C) (TX162)	BCQ_3547	glycosylphosphatidylinositol diacylglycerol-lyase ((glycosyl	-	-	-
Hemolysin C (CVF812)	tlyC	hemolysin C	-	-	-
serine-rich repeat family (AI418)	srpA	Platelet-binding glycoprotein	-	-	-
Bee (biofilm enhancer in enterococci) (AI134)	bee1	Bee1	-	-	-
xps (SS213)	xpsE	general secretion pathway protein E	-	-	-
Fibronectin-binding protein (AI160)	salB	secreted antigen, putative	-	-	-
MTX1 (mosquitocidal toxin) (TX022)	mtx1	mosquitocidal toxin	-	-	-
Sta (AI063)	staG	putative fimbrial protein	-	-	-
TccC-type insecticidal toxins (CVF550)	PSPTO_1231	insecticidal toxin protein, putative	-	Offensive virulence factors	Toxin
IdeS (CVF143)	ideS/mac	hypothetical protein	Protects the bacteria from opsonizing IgG antibodies; Binds to and block CD11b and can also block the activity of Fc<gamma>III (CD16), which is one of the receptors that recognize IgG. Blocking CR3 not only blocks phagocytosis mediated by C3b, but also reduce antibody-mediated phagocytosis	Nonspecific virulence factor;Defensive virulence factors	Exoenzyme;Antiphagocytosis
PilA-type pili (PGS1, pilin gene clusters 1) (AI132)	pilA	PilA	-	-	-
VirB/VirD system (SS049)	virD4	type IV secretion system protein VirD4	-	-	-
TaaP (AI399)	MCR_1698	outer membrane protein CD	-	-	-
XadA (SS166)	XOO0681	outer membrane protein	-	-	-
Cell wall associated fibronectin binding protein (CVF107)	ebh	protein of unknown function DUF1542	-	Offensive virulence factors	Adherence
EPS type II secretion system (CVF268)	epsF	general secretion pathway protein F	-	Offensive virulence factors	Secretion system
Type IV pili (CVF346)	pilC	pilus assembly protein PilC	Contribute to complement-independent binding, perhaps as the ligand for protozoan lectin	Offensive virulence factors	Adherence
LepA (TX184)	PA4541	hypothetical protein	-	-	-
Antigen 85 complex (CVF291)	fbpC	putative esterase	-	-	-
direct heme uptake system (IA060)	hmuU	hemin transport system permease HmuU	-	-	-
EcbA (CVF819)	EF2347	cell wall surface anchor family protein	Binds to collagen type V	Offensive virulence factors	Adherence
T4SS (SS053)	virB11	type IV secretion system ATPase VirB11	-	Offensive virulence factors	Secretion system
Mce4 (CVF339)	mce4F	virulence factor Mce family protein	-	-	-
Beta C protein (CVF178)	cba	IgA-binding beta antigen	-	-	-
T3SS (SS002)	fliI	type III secretion system ATPase	-	Offensive virulence factors	Secretion system
RpoS (VF0166)	rpoS	stationary phase specific sigma factor RpoS	-	Regulation of virulence-associated genes	Regulation
Mce9 (CVF344)	mce9F	Mce related protein	-	-	-
Hsf (SS147)	hsf	Hsf	-	-	-
Accessory colonization factor (CVF257)	acfB	accessory colonization factor AcfB	-	Offensive virulence factors	Adherence
MapA (SS161)	PM1570	Hsf	-	-	-
AdsA (CVF875)	5'-nucleotidase	-	Evasion from innate immunity	-	-
Fsr locus (CVF616)	fsrC	sensor histidine kinase FsrC	-	-	-
Vibriobactin biosynthesis (CVF274)	vibE	vibriobactin-specific 2,3-dihydroxybenzoate-AMP ligase	-	Nonspecific virulence factor	Iron uptake system
CPAF (CVF873)	TC_0248	hypothetical protein	Secreted chlamydial serine protease mediating the evasion of the innate immune response; inhibits the complement activation pathway by degrading complement factor C3 and B; degrading the antimicrobial peptides with anti-chlamydial activity	Defensive virulence factors	Complement Protease
serine-rich repeat family (AI420)	srr-2	serine-rich repeat protein 2	-	-	-
T3SS2 (SS027)	rhcN	type III secretion component, RhcN, ATP synthase	-	-	-
HecA-HecB (SS123)	hecB	HecB	-	-	-
Esp (CVF609)	esp	Enterococcal surface protein	Contributes to colonization and persistence of E. faecalis in urinary tract infections and also associates with promotion of primary attachment and biofilm formation of E. faecalis on abiotic surfaces;	Offensive virulence factors	Adherence
type IV pili (AI115)	pilO	pilus assembly protein	-	-	-
Group B Streptococcus immunogenic bacterial adhesin (BibA) (AI439)	bibA	pathogenicity protein	-	-	-
Mce5 (CVF340)	mce5C	virulence factor Mce family protein	-	-	-
SCI-I (SS183)	EC042_4530	putative type VI secretion protein	-	Offensive virulence factors	Secretion system
Clumping factor B (CVF099)	clfB	clumping factor B	-	Offensive virulence factors	Adherence
LspA2-LspB (SS122)	HD1156	large supernatant protein 2	-	-	-
Phosphatidylinositol-specific phospholipase C (PI-PLC) (CVF570)	piplc	glycosylphosphatidylinositol diacylglycerol-lyase ((glycosyl	-	-	-
Two-component system (CVF778)	bfmS	Signal transduction histidine kinase	-	Regulation of virulence-associated genes	Regulation
SasG (AI411)	sasC	cell wall surface anchor family protein	-	-	-
Cry41Aa (TX352)	cry41Aa1	cancer cell-killing Cry protein parasporin-3	-	-	-
T3SS-1 (SS033)	exoU	type three secretion system effector protein	-	-	-
MhaB2-MhaC (SS128)	ABQ43328	MhaB2	-	-	-
Antigen 43, AIDA-I type (CVF451)	flu1	antigen 43 Ag43(phase-variable aggregation and biofilm formation autotransporter)	-	Offensive virulence factors	Secretion system
CbetaG (CVF384)	cgs	cyclic beta 1-2 glucan synthetase	-	-	-
Type 1 pili (AI135)	fimP	FimP	-	-	-
Fibronectin-binding protein (AI241)	ligB	LigB-like protein	-	-	-
Mce8 (CVF343)	mce8F	virulence factor Mce family protein	-	-	-
Cholerae autoinducer-1 (CVF627)	cqsA	hypothetical protein	CqsS receptor responds to the molecule CAI-1. Information from CAI-1 is transduced through the LuxO protein to control the levels of the master transcription factor HapR. At low cell density, in the absence of autoinducers, HapR is not produced, so virulence factors are expressed and biofilms are formed. At high cell density, in the presence of autoinducers, LuxO is inactivated, HapR is produced,…	Regulation of virulence-associated genes	Regulation
alcaligin (IA010)	alcS	putative drug resistance translocase	-	-	-
Cah, AIDA-I type (CVF745)	cah	putative autotransporter	-	Offensive virulence factors	Secretion system
Phospholipase D (CVF543)	pldA	phospholipase D	-	-	-
Flagella (cluster I) (CVF039)	fliB	protein of unknown function UPF0153	Required for efficient cellular invasion..YplA, a phospholipase is secreted by this type III flagellum secretion system. YplA is required for survival of Y. enterocolitica in the Peyer's patches and for stimulation of the acute inflammatory response of the host to the infection.	Offensive virulence factors;Offensive virulence factors	Invasion;Secretion system
HSI-3 (SS180)	sfa3	transcriptional regulator	-	-	-
type IV pili (AI119)	apfB	fimbrial biogenesis protein	-	-	-
collagen-binding protein (AI289)	cbpA	putative surface-anchored collagen-binding protein	-	-	-
Phytotoxin coronatine (CVF545)	cfa3	coronafacic acid beta-ketoacyl synthetase component	-	Offensive virulence factors	Toxin
pyochelin (IA002)	fptX	transporter	-	-	-
ZmpA (TX175)	BCAS0409	zinc metalloprotease ZmpA	-	-	-
Fibronectin-binding protein (AI211)	shr	Fe3+-siderophore transporter	-	-	-
R6 surface protein (CVF118)	M6_Spy1173	LPXTG anchored putative adhesin	-	Offensive virulence factors	Adherence
Methyltransferase (CVF287)	mmaA4	cyclopropane-fatty-acyl-phospholipid synthase 1	-	-	-
S-layer proteins (CVF394)	sapA-like	surface layer protein SapA12	-	-	-
M protein (CVF111)	emm	M protein	Binds to complement control factors(Factor H , factor H-like protein(FHL-1), C4b-binding protein(C4BP)) and host proteins (fibrinogen) to prevent activation of the alternate complement pathway and impede phagocytosis; M protein seems to be important in adherence to Hep-2 cells in tissue culture and mediates adherence to skin keratinocytes via the attachment of the C repeat region to keratinocyte …	Defensive virulence factors;Offensive virulence factors	Antiphagocytosis;Adherence
colicin S4 (TX386)	csa	colicin S4	-	-	-
Phospholipase A2 (CVF813)	pat2	esterase	Mediates such processes as host entry, phagosomal escape, and host lysis for cell-to-cell spread;	-	-
Hemorrhagic E.coli pilus (HCP) (CVF825)	APECO78_03970	type IV pilin biogenesis protein	-	Offensive virulence factors	Adherence
Fibrinogen binding protein (AI277)	mrp	M protein	-	-	-
Fibronectin-binding protein (AI221)	flpA	putative fibronectin domain-containing lipoprotein	-	-	-
Francisella siderophore locus (CVF835)	FN3523_1752	diaminopimelate decarboxylase	-	Nonspecific virulence factor	Iron uptake system
Heme uptake (CVF668)	mmpL11	transmembrane transport protein MmpL11	-	Nonspecific virulence factor	Iron uptake system
FarAB (CVF758)	farB	efflux pump protein, fatty acid resistance	Mediates the resistance to antimicrobial long-chain fatty acids	-	-
OatA (CVF674)	oatA	acyltransferase	An Listeria peptidoglycan modifying enzyme that acetylates muramic acid residues of L. monocytogenes peptidoglycan critical for the bacterial survival in infected hosts	-	-
BapA (AI387)	siiE	inner membrane protein	-	-	-
SphB1 (SS058)	sphB1	autotransporter subtilisin-like protease	-	-	-
EF-Tu (CVF827)	Fphi_1039	elongation factor Tu	Surface-expressed elongation factor-Tu (EF-Tu) mediates attachment by interacting with host cell nucleolin;	Offensive virulence factors	Adherence
Pneumococcal iron uptake (CVF183)	piuA	iron-compound ABC transporter, iron-compound-binding protein	-	Nonspecific virulence factor	Iron uptake system
YadA (CVF050)	yadA	putative YadA invasin	Binds a variety of eukaryotic extracellular and cell surface molecules, including collagens, fibronectin and laminins, and can also mediate internalization; mediates complement evasion by exploiting recruitment of C3b or iC3b to attract large amounts of factor H; protects against killing by the antimicrobial polypeptides from the cytoplasmic granules of PMNs	Defensive virulence factors;Offensive virulence factors;Offensive virulence factors	Serum resistance;Adherence;Invasion
VirF (CVF482)	virF	transcriptional activator of virulence loci	-	-	-
Trw type IV secretion system (CVF604)	trwD	trwD protein	-	-	-
TTSS effectors translocated via both systems (CVF033)	slrP	leucine-rich repeat protein	-	Offensive virulence factors	Secretion system
BopD (CVF615)	EFAU004_00405	LacI family transcriptional regulator	Homologous to a sugar-binding transcriptional regulator involved in biofilm production; The actual role is unknown, but the association of enhanced biofilm formation in the presence of glucose and the possible involvement of a sugar-binding transcriptional regulator suggest a linkage to increased biofilm production in E. faecalis in the presence of specific carbohydrates	-	-
Stc (CVF021)	stcC	hypothetical protein	-	-	-
Cwp66 (AI316)	cwp66	cell surface protein	-	-	-
C5a peptidase (CVF144)	scpA/scpB	C5A peptidase precursor	Increases dissemination of GAS	Defensive virulence factors;Offensive virulence factors	Complement Protease;Adherence
VirB/VirD4 type IV secretion system & translocated effector Beps (CVF603)	virB11	VirB11 protein	-	Offensive virulence factors	Secretion system
cluster 1 (SS188)	clpB	putative Clp ATPase	-	-	-
Dot/Icm type IVB secretion system (CVF351)	dotL	hypothetical protein	-	Offensive virulence factors	Secretion system
Fibronectin-binding protein (AI169)	Rv1837c	malate synthase G	-	-	-
Stg fimbriae (AI065)	stgD	probable fimbrial protein	-	-	-
Fibrinogen binding protein (AI278)	simA	SiM protein	-	-	-
Alpha-like protein (CVF175)	alp2	hypothetical protein	-	-	-
Virulence-associated proteins (CVF607)	vapA4	virulence-associated protein	-	-	-
Lvh T4SSA (SS048)	virB11	LvhB11	-	-	-
P2 porin (CVF497)	ompP2	outer membrane protein P2 homolog	-	-	-
PilB-type pili (PGS3) (AI133)	pilB	PilB	-	-	-
Carbon storage regulator A (CVF362)	csrA	global regulator CsrA	-	Regulation of virulence-associated genes	Regulation
Sta (CVF019)	staC	putative outer membrane usher protein	-	-	-
SCI (Salmonella centrisome island) (SS176)	sciB	cytoplasmic protein	-	-	-
Surface immunogenic protein (CVF179)	sip	hypothetical protein	-	-	-
petrobactin (IA028)	fatD	iron compound ABC transporter permease protein	-	-	-
Neutrophil-activating protein (HP-NAP) (CVF215)	napA	starvation-inducible DNA-binding protein Dps	-	-	-
Hemolysin (CVF589)	hlyA	hemolysin A	-	-	-
Salmochelin (IA021)	iroC	ABC transporter protein	-	Nonspecific virulence factor	Iron uptake system
Sef (CVF014)	sefC	outer membrane fimbrial usher protein	-	-	-
Stb (AI059)	stbA	putative fimbrial major subunit	-	-	-
Tia/Hek (CVF430)	tia	Tia invasion determinant	-	Offensive virulence factors	Invasion
PhoPQ (VF0111)	phoP	response regulator	Activated by low divalent cations magnesium and calcium levels; control expression of more than 40 genes; required for intracellular survival, cationic antimicrobial peptides (CAMPs) resistance, stimulation of cytokine secretion	Regulation of virulence-associated genes	Regulation
Pix pilus (AI078)	pixB	PixB protein	-	-	-
GroEL(Hsp60) (AI317)	groEL	60 kDa chaperonin	-	Offensive virulence factors	Adherence
TTSS (SPI-1 encode) (CVF031)	iacP	hypothetical protein	Delivers at least 13 effector proteins through the host cell plasma membrane, most of them are involved in actin cytoskeleton rearrangements, leading to membrane ruffling and Salmonella invasion	Offensive virulence factors	Secretion system
LPS-modifying enzyme (CVF381)	pagP	lipid A palmitoyl transferase	-	-	-
Longus pili (CS20) (AI099)	lngP	LngP	-	-	-
ACE T6SS (CVF736)	ECVR50_0239	IcmF-related protein	-	Offensive virulence factors	Secretion system
Cysteine acquisition (CVF840)	Fphi_0050	gamma-glutamyltransferase	-	-	-
Acylhomoserine lactone synthase (CVF528)	hdtS	acylhomoserine lactone synthase HdtS, putative	-	-	-
AggR (CVF756)	aggR	transcriptional activator aggR (AAF-III	-	Regulation of virulence-associated genes	Regulation
Sortase A (CVF130)	srtA	Sortase (surface protein transpeptidase	-	Offensive virulence factors	Adherence
Mip (CVF349)	mip	macrophage infectivity potentiator	Necessary for intracellular survival	-	-
T3SS (SS022)	nleK	hypothetical protein	-	-	-
Catalase-peroxidase (CVF321)	katG	catalase/peroxidase HPI	-	-	-
colibactin (TX033)	clbR	putative regulatory protein	-	-	-
Pyochelin receptor (CVF554)	fptA	outer membrane ferripyoverdine receptor	-	Nonspecific virulence factor	Iron uptake system
EhaA, AIDA-I type (CVF743)	ehaA	AidA-I adhesin-like protein	-	Offensive virulence factors	Secretion system
Hyaluronidase (CVF614)	EFD32_2606	polysaccharide lyase family protein	An important pathogenic bacterial spreading factor, and cleave hyaluronan, which is a constituent of the extracellular matrix of connective tissues.May also pave the way for deleterious effects of other bacterial toxins, thus increasing the magnitude of the damage.Another role may be to supply nutrients for the bacteria, since the degradation products of its target substrates are disaccharides th…	-	-
SpaA-type pili (CVF507)	spaA	putative type 1 fimbrial protein	-	Offensive virulence factors	Adherence
Pneumococcal surface antigen A / Metal binding protein SloC (CVF181)	psaA	Metal ABC transporter substrate-binding lipoprotein precursor	-	-	-
uroepithelial cell adhesin (UCA) (AI071)	PMI0532	fimbrial operon regulator	-	-	-
MhaB1-MhaC (SS127)	ABQ43330	MhaB1	-	-	-
TraJ (VF0241)	traJ	TraJ	Contributes to the ability of E. coli K1 to invade the central nervous system and cause meningitis in the neonatal rat; TraJ contributes to the early systemic dissemination of E. coli K1 in the oral infection process is via specific TraJ-dependent bacterial interactions with macrophages. TraJ enables the bacteria to be taken up efficiently by macrophages. In the early steps of dissemination, the …	Offensive virulence factors	Invasion
RatB (CVF011)	ratB	RatB	Involved in intestinal colonization and persistence.	Offensive virulence factors	Adherence
Surface-anchored pilus proteins (CVF510)	sapA	putative surface-anchored protein	-	Offensive virulence factors	Adherence
Hemolysin III homolog (CVF561)	BALH_4959	hemolysin III	-	Offensive virulence factors	Toxin
out (SS212)	outF	general secretion pathway protein F	-	-	-
Sigma D (CVF663)	sigD	Probable alternative RNA polymerase sigma-D factor SigD	-	Regulation of virulence-associated genes	Regulation
T3SS1 (SS028)	rhcN	ATPase RhcN for type III secretion	-	-	-
Stb (CVF020)	stbD	putative fimbrial protein	-	-	-
AcrAB (CVF859)	A225_1326	RND efflux system	May mediate resistance against host-derived antimicrobial peptides; associated with antibiotic resistance	-	-
Stf (CVF024)	stfE	putative minor fimbrial subunit	-	-	-
Elastin binding protein (CVF103)	ebp	cell surface elastin binding protein EbpS	-	Offensive virulence factors	Adherence
gsp (SS216)	gspE	general secretory pathway protein E	-	-	-
PEB1 (AI339)	peb1	probable ABC-type amino-acid transporter periplasmic solute-binding protein	-	-	-
Hh-CDT (TX035)	cdtC	cytolethal distending toxin CdtC	-	-	-
Fibrinogen binding protein (AI267)	sdrG	Ser-Asp rich fibrinogen-binding, bone sialoprotein-binding protein	-	-	-
InlK (CVF672)	inlK	hypothetical protein	Autophagy evasion	-	-
MOMP (CVF391)	porA	major outer membrane protein	A putative porin and a multifuction surface protein, may play an important role in adherence;	Offensive virulence factors	Adherence
EfaA (CVF610)	EFAU004_00491	periplasmic solute binding protein	Might be functioning as an adhesin in endocarditis.A solute binding-protein receptor for manganese transport system;	Offensive virulence factors	Adherence
RtxA (CVF355)	rtxA	structural toxin protein RtxA	Potent host cell cytolysin, the 'cytolysin/egress pore' is essential for lysis of the host cell from within the phagosome to allow the bacteria to exit	Offensive virulence factors	Toxin
AIDA-I type (CVF748)	tibA	Adhesin/invasin tibA precursor (Glycoprotein tibA	-	Offensive virulence factors	Adherence
E.coli laminin-binding fimbriae (ELF) (CVF824)	APECO78_08690	outer membrane usher protein	-	Offensive virulence factors	Adherence
Quorum sensing system (CVF644)	pmlR/bspR1	LuxR family transcriptional regulator	-	Offensive virulence factors	Invasion
Agglutinin receptor (CVF126)	SSU05_0965	agglutinin receptor	-	Offensive virulence factors	Adherence
epidermal cell differentiation inhibitor (EDIN-A, C3stau1) (TX017)	AAA26616	epidermal cell differentiation inhibitor	-	-	-
colonization factor antigen III, CFA/III (CS8) (AI100)	cofT	CofT	-	-	-
EVP (E. tarda virulent protein) (SS189)	evpH	type VI secretion system protein EvpH	-	-	-
EHS (SS185)	Z0263	hypothetical protein	-	-	-
Stg fimbriae (AI047)	stgD	StgD	-	-	-
Manganese transport system (CVF761)	mntB	ABC transporter membrane protein	-	-	-
GRAB (CVF117)	grab	protein G-related alpha 2M-bindingprotein	Recruits the human protease inhibitor <alpha>2-macroglobulin to the surface of GAS to inhibit unwanted proteolysis, thus protecting the M proteins, and probably other surface structures, from proteolytic degradation	Defensive virulence factors	Anti-proteolysis
AgI/II proteins (AI426)	aspA	putative cell surface protein	-	-	-
PmpD/Pmp21 (SS062)	CPn0963	putative outer membrane protein D	-	-	-
Collagen adhesion (CVF101)	cna	collagen adhesin precursor	-	Offensive virulence factors	Adherence
Cell surface hydrophobicity proteins (CVF131)	cshA	CshA-like fibrillar surface protein C	-	Offensive virulence factors	Adherence
gspB (AI413)	sraP	LPXTG cell wall surface anchor family protein	-	-	-
YplA (CVF053)	yplA	phospholipase A	-	Offensive virulence factors	Secretion system
YapH (SS117)	XOO2380	YapH protein	-	-	-
Type IVB secretion effectors (CVF352)	lepB	effector protein B	-	Offensive virulence factors	Secretion system
Shr (AI438)	shr	putative Fe3+-siderophore transport protein	-	-	-
Invasin D (CVF865)	YPK_1315	Ig domain-containing protein	Modulates Ig functions in the intestine and affects direct interactions with a subset of cell surface-exposed B-cell receptors	Offensive virulence factors	Invasion
AgI/II proteins (AI428)	pah	antigen I/II	-	-	-
Fibronectin-binding protein (AI207)	sof	serum opacity factor	-	-	-
Fibrinogen binding protein (AI279)	sem	antiphagocytic cell surface-anchored fibrinogen-and IgG Fc-binding protein SeM	-	-	-
Intimin (CVF422)	eae	theta intimin	Binding of intimin to Tir triggers dramatic intracellular changes including reorganization of cytoskeletal proteins, actin polymerization at the site of intimate bacterial contact, and formation of a characteristic attaching and effacing (A/E) lesion; alternative intimin receptor may be <beta>1-integrin, but intimin-<beta>1-integrin association is not essential for EPEC adhesin; Another intimin b…	Offensive virulence factors	Adherence
Cytadherence organella (CVF574)	hmw2	predicted cytoskeletal protein	The cytadherence organelle is a polar structure that orients mycoplasma binding to host cells and functions in cell division and gliding motility;	Offensive virulence factors	Adherence
ShdA (CVF015)	shdA	ShdA	ShdA-mediated binding of the extracellular matrix contributes to persistent intestinal carriage	Offensive virulence factors	Adherence
EspC, SPATE (CVF742)	espC	Per-activated serine protease autotransporter enterotoxin EspC	-	Offensive virulence factors	Secretion system
Fibronectin-binding protein (AI171)	tuf	elongation factor Tu	-	-	-
Bartonella repeat protein A (BrpA) (SS167)	brpA	BrpA	-	-	-
BoaA (CVF639)	boaA	surface-exposed protein	Function as adhesin in vitro and to contribute to B. pseudomallei replication inside macrophage-like cells	Offensive virulence factors;Offensive virulence factors	Adherence;Secretion system
CFA/I fimbriae (CVF684)	cfaC	hypothetical protein	-	Offensive virulence factors	Adherence
PE family protein (CVF662)	PE_PGRS30	Conserved protein of unknown function, PE-PGRS family protein	-	-	-
HxuA- HxuB (SS124)	hxuA	heme/hemopexin-binding protein A	-	-	-
ubiquitous surface protein UspA1 (SS162)	uspA1	ubiquitous surface protein A1 UspA1	-	-	-
Fibronectin-binding protein (AI228)	pomA	outer membrane protein PomA	-	-	-
LspA1-LspB (SS121)	HD1505	large supernatant protein 1	-	-	-
Mu-toxin (neuraminidase) (CVF412)	nagK	putative hyaluronoglucosaminidase	Hyaluronidases will facilitate the degradation of polysaccharides such as hyaluronic acid and chondroitin sulfate and help the organism to spread into deeper tissues. Hyaluronidase has been referred to as a spreading factor that decreases viscosity of ground substance in the connective tissue, and the variation in the C-terminal sequences of the hyaluronidases may represent their substrate.	Offensive virulence factors	Toxin
Fibronectin-binding protein (AI162)	rspB	rhusiopathiae surface protein B	-	-	-
HylA (SS135)	y2268	hemolysin activator protein	-	-	-
Nitrate reductase (VF0302)	narG	PROBABLE RESPIRATORY NITRATE REDUCTASE (ALPHA CHAIN	Nitrate respiration helps the bacteria to survive in O2-depleted areas of inflammatory or necrotic tissue	-	-
Toxin-coregulated pilus (type IVB pilus) (CVF256)	tcpI	toxin co-regulated pilus biosynthesis protein I	-	Offensive virulence factors	Adherence
serine-rich repeat family (AI415)	hsa	streptococcal hemagglutinin	-	-	-
AtxA (CVF568)	atxA	transcriptional activator atxa, (pxo1-119	A master regulator: it enhances not only the transcription of all three toxin genes, but also that of the cap operon	Regulation of virulence-associated genes	Regulation
Ferric enterobactin transport protein A / ferric-repressed protein B (CVF203)	fetA/frpB	putative iron-regulated outer membrane protein	-	Nonspecific virulence factor	Iron uptake system
Phospholipase D (CVF767)	plcD	phospholipase D	Contribute to the pathogenesis by aiding in the lysis of host cells, via cleavage of phospholipids present in the host cell membrane, and by degrading phospholipids present at mucosal barriers to facilitate bacterial invasion	-	-
Neisseria adhesion A (CVF191)	nadA	NadA autotransporter	-	Offensive virulence factors	Adherence
Sab (SS169)	LH0147	Adhesin	-	-	-
Cyt1Ca (TX444)	pBt054	Possible two-domain toxin	-	-	-
Antigen I/II (AgI/II) family of oral streptococcal adhesins (CVF125)	sspA	surface protein D	-	Offensive virulence factors	Adherence
HhdA-HhdB (SS133)	HD1327	hemolysin	-	-	-
Serine protease (CVF095)	splD	serine protease	-	-	-
rOmpA/Sca0 (CVF806)	ompA	outer memberane protein OmpA	Studies have suggested that rOmpA plays a role in adhesion, but recent studies indicate that rOmpA is not critical for virulence in a guinea pig model but may play a role in survival or transmission from the tick vector	Offensive virulence factors	Adherence
OmpA (CVF829)	FN3523_0323	Outer membrane lipoprotein omp16	A bacterial lipoprotein linking the OM to the cell wall so as to maintain the structural integrity and prevent altered surface exposure or release of PAMPs	-	-
S-layer protein (CVF401)	slpA	cell surface protein (S-layer precursor protein	-	Offensive virulence factors	Adherence
vibriobactin (IA022)	vibE	vibriobactin-specific 2,3-dihydroxybenzoate-AMP ligase	-	-	-
Fibronectin-binding protein (AI194)	cshA	surface-associated protein CshA	-	-	-
SpeB/cysteine proteinase (CVF141)	speB	streptococcal pyrogenic exotoxin B	-	-	-
XhlA-XhlB (SS141)	XBJ1_0259	XhlB (TpsB protein	-	-	-
Hsp70 (AI391)	omcB	60kD cysteine-rich outer membrane protein	-	-	-
colicin K (TX385)	cka	colicin K	-	-	-
mannose-resistant fimbriae, mrf (AI073)	mrfI	MrfI	-	-	-
colicin E1 (TX381)	EcSMS35_B0007	colicin-E1 protein	-	-	-
colicin B (TX380)	cba	colicin B	-	-	-
Salmochelin (IA014)	iroC	IroC	-	Nonspecific virulence factor	Iron uptake system
Fibronectin-binding protein (AI199)	fbpA	putative fibronectin/fibrinogen-binding protein	-	-	-
Fibronectin-binding protein (AI179)	ebh	Cell wall associated fibronectin-binding protein	-	Offensive virulence factors	Adherence
Carboxylesterase (CVF648)	caeA	putative hydrolase	-	-	-
eps (SS205)	epsA	general secretion pathway protein A	-	-	-
Heme uptake (CVF460)	chuW	Coproporphyrinogen III oxidase	-	Nonspecific virulence factor	Iron uptake system
Hsp60 (CVF347)	htpB	molecular chaperone GroEL	Mediate a complement-independent attachment to mammalian and amoebal host cells	Offensive virulence factors	Adherence
TaaP (SS173)	PMI2575	adhesin	-	-	-
Enterobactin transport (CVF478)	fepC	ATP-binding component of ferric enterobactin transport	-	Nonspecific virulence factor	Iron uptake system
VirK (CVF483)	virK	VirK	-	-	-
S. sanguinis adhesin B (SsaB) (AI435)	ssaB	Manganese/Zinc ABC transporter substrate-binding lipoprotein precursor, putative	-	-	-
GbpB (AI421)	gbpA	glucan-binding protein A	-	-	-
PblB (AI446)	pblB	PblB	-	-	-
Mxi-Spa TTSS effectors controlled by VirB (CVF463)	ipgD	inositol phosphate phosphatase IpgD	-	Offensive virulence factors	Secretion system
T3SS (SS032)	exsA	ExsA	-	Offensive virulence factors	Secretion system
NlpI (AI331)	ECS88_3547	lipoprotein NlpI	-	-	-
OmpA (AI330)	Z1307	outer membrane protein A	-	-	-
GW autolysin (CVF226)	ami	N-acetylmuramoyl-L-alanine amidase, family 2/autolysin	-	Offensive virulence factors	Adherence
C3-degrading protease (CVF147)	cppA	hypothetical protein	-	-	-
colicin Ia (TX382)	pECS88_0104	Colicin-Ia	-	-	-
MspA(meningococcal serine protease A) (SS094)	NMB1998	serine-type peptidase	-	-	-
Colicin-like Usp (CVF754)	usp	colicin	-	Offensive virulence factors	Toxin
ubiquitous surface protein UspA2 (SS163)	uspA2	UspA2	-	-	-
PlcR (CVF569)	plcR	transcription activator PlcR	-	Regulation of virulence-associated genes	Regulation
Fibronectin-binding protein (AI229)	PA2760	outer membrane protein precursor	-	-	-
Sortase A (CVF246)	srtA	sortase A	-	-	-
Enhanced intracellular survival protein (CVF297)	eis	putative acetyltransferase	-	-	-
eps (SS214)	epsA	general secretion pathway protein A	-	-	-
PAI-3 encoded (SS006)	spaI3	type III secretion system ATPase SpaI/InvC	-	-	-
Yersiniabactin (CVF051)	ybtP	lipoprotein inner membrane ABC-transporter	FyuA/Psn-Irp system uses yersiniabactin, a siderophore that can remove iron from a number of mammalian proteins, due to its extremely high affinity for ferric iron	Nonspecific virulence factor	Iron uptake system
Type IV pili (CVF638)	pilD	type IV prepilin leader peptide type M1	Plays a role in adherence;	Offensive virulence factors	Adherence
PhlA-PhlB (SS140)	PAU_00245	hemolysin phla protein	-	-	-
Rvh T4SS (CVF804)	rvhB9a	VirB9	Putative translocated effector RalF, known in prokaryotes only from some Rickettsia and Legionella spp. contains a Sec7 domain. This domain is conserved across eukaryotic guanine nucleotide exchange factors (GEF),which activate ADP-ribosylation factors (Arfs), proteins involved in vesicle trafficking and actin remodeling	Offensive virulence factors	Secretion system
curli fibers (AI093)	csgD	DNA-binding transcriptional regulator CsgD	-	-	-
Bsa T3SS (CVF641)	bapC	BapC protein	Delivering effector proteins into host cells to manipulate host cell functions	Offensive virulence factors;Offensive virulence factors	Invasion;Secretion system
Type I fimbriae (CVF426)	fimD	outer membrane usher protein FimD	-	Offensive virulence factors;Offensive virulence factors	Adherence;Invasion
Cu,Zn superoxide dismutase (CVF323)	sodC	superoxide dismutase	-	-	-
T4SS (Type IVb) (CVF802)	icmB/dotO	IcmB	Facilitates the translocation of many bacterial effector proteins across the bacterial and vacuole membranes to enter the host cytoplasm where the effector proteins mediate their specific activities to manipulate a variety of host cell processes;	Offensive virulence factors	Secretion system
SigE (VF0295)	sigE	RNA polymerase sigma-70 factor	Controls the bacterial response to external stimuli such as high temperature and detergent stress	Regulation of virulence-associated genes	Regulation
P65 (CVF582)	p65	P65 lipoprotein-like protein	-	-	-
Mig-5 (VF0396)	mig-5	putative carbonic anhydrase	Mig-5 was found to be expressed by Salmonella when ingested by macrophages. mig-5 codes for the carbonic anhydrase which catalyses the hydratation of carbon dioxide and formation of HCO3-. The biological meaning of this reaction in intracellularilly residing of Salmonella is, however, not known.	-	-
Vsa (CVF595)	vsa	LIPOPROTEIN VSAC (FRAGMENT	-	-	-
Pilus island 2 (CVF120)	SAG1406	sortase family protein	-	Offensive virulence factors	Adherence
Mce1 (CVF336)	mce1B	virulence factor Mce family protein	-	-	-
Autoinducer-2 (CVF628)	luxS	S-ribosylhomocysteinase	LuxPQ receptor complex responds to the AI-2 molecule. Information from AI-2 is transduced through the LuxO protein to control the levels of the master transcription factor HapR. At low cell density, in the absence of autoinducers, HapR is not produced, so virulence factors are expressed and biofilms are formed. At high cell density, in the presence of autoinducers, LuxO is inactivated, HapR is pr…	Regulation of virulence-associated genes	Regulation
AIDA-I (SS065)	CAA46156	AIDA-I	-	-	-
Lipase (CVF303)	lipF	lipase LipU	-	-	-
Positive regulatory factor (CVF251)	prfA	listeriolysin positive regulatory protein	-	Regulation of virulence-associated genes	Regulation
Fibronectin-binding protein (AI156)	fbpA	putative fibronectin-binding protein	-	-	-
Lipoprotein-specific signal peptidase II (CVF249)	lspA	signal peptidase II	-	-	-
M. catarrhalis adherence protein (McaP) (AI396)	gbpA	N-acetylglucosamine-binding protein A	-	-	-
Sth (AI062)	sthE	putative major fimbrial subunit	-	-	-
Hia/Hsf (CVF490)	hia/hsf	Hsf-like protein	High-affinity adhesive activity and mediates interaction with a broad array of respiratory epithelial cell types; receptor unknown	Offensive virulence factors	Adherence
Std (CVF022)	stdB	fimbrial usher protein	-	-	-
Methionine sulphoxide reductase (CVF762)	msrA/BpilB	-	Repairs oxidized proteins	-	-
colicin U (TX387)	cua	colicin U	-	-	-
DevRS (VF0317)	devR/dosR	TWO COMPONENT TRANSCRIPTIONAL REGULATORY PROTEIN DEVR (PROBABLY LUXR/UHPA-FAMILY	Controls the global response to oxidative stress and low oxygen repsonse, key regulator in the oxygen starvation-induced mycobacterial dormancy response	Regulation of virulence-associated genes	Regulation
EndoS (CVF152)	endoS	Endo-beta-N-acetylglucosaminidase F2 precursor	-	-	-
HadA (Haemophilus adhesin A) (SS145)	HIBPF19140	trimeric autotransporter adhesin hada	-	-	-
Elastin-binding protein (EbpS) (AI405)	atl	bifunctional autolysin	-	-	-
ESX-2 (SS197)	eccC2	hypothetical protein	-	Offensive virulence factors	Secretion system
Type III secretion system (CVF374)	bscL	type III secretion protein	-	Offensive virulence factors	Secretion system
PcaA (VF0285)	pcaA	MYCOLIC ACID SYNTHASE PCAA (CYCLOPROPANE SYNTHASE	Cyclopropane synthase that incorporates a single proximal cycloproprane ring on the <alpha>-mycolic acids and the production of cord factor in the cell wall; required for virulence and persistence	-	-
SinH (CVF016)	sinH	Aec1	Involved in intestinal colonization and persistence.	Offensive virulence factors	Adherence
Cry32Da (TX335)	cryE6S	crystal protein CryE6S	-	-	-
T4SS effectors (CVF798)	ankA	ankyrin	-	Offensive virulence factors	Secretion system
Fused nitrate reductase (CVF319)	narX	Probable nitrate reductase NarX	-	-	-
Hemolysin/cytolysin A (CVF750)	hlyE/clyA	hemolysin E	-	Offensive virulence factors	Toxin
Ste (CVF023)	steD	fimbrial subunit	-	-	-
OapA (CVF491)	oapA	opacity associated protein A	Required for efficient colonization of the nasopharynx, may play a minor role in adherence	Offensive virulence factors	Adherence
Putative fimbriae (AI082)	etfA	major fimbrial subunit protein	-	-	-
Opacity protein (CVF192)	opa	opacity protein	-	Offensive virulence factors	Invasion
Vibriobactin utilization (CVF275)	viuB	vibriobactin utilization protein ViuB	-	Nonspecific virulence factor	Iron uptake system
Mce7 (CVF342)	mce7D	virulence factor mce family protein	-	-	-
E. coli YcbQ laminin-binding fimbriae (ELF) (AI005)	ycbV	putative fimbrial-like protein	-	Offensive virulence factors	Adherence
EaeH (CVF679)	eaeH	invasin	-	Offensive virulence factors	Adherence
CupA fimbriae (AI085)	cupA1	fimbrial subunit CupA1	-	-	-
epidermal cell differentiation inhibitor (EDIN-B, C3stau2) (TX018)	edin-B	epidermal cell differentiation inhibitor B	-	-	-
gsp (SS206)	gspE	general secretory pathway protein E	-	-	-
colicin N (TX384)	CAA68592	colicin N	-	-	-
ShlA-ShlB (SS130)	shlA	hemolysin	-	-	-
CT166 (TX060)	CT166	hypothetical protein	-	-	-
Fibronectin-binding protein (AI196)	fbpA	fibronectin-binding protein A	-	-	-
Fibronectin-binding protein (AI172)	pdhB	pyruvate dehydrogenase E1-beta subunit	-	-	-
WhiB3 (CVF330)	whiB3	Transcription factor WhiB	Interact with the C-terminal region of SigA (RpoV), the principal sigma factor to activate expression of virulence determinants	Regulation of virulence-associated genes	Regulation
GspA (VF0167)	gspA	global stress protein GspA	19-kDa GroEL-like; dispensable for bacterial survival and growth in macrophage infection	Defensive virulence factors	Stress protein
Type 3 fimbriae (CVF848)	Kvar_0795	diguanylate phosphodiesterase	-	Offensive virulence factors	Adherence
Peg (CVF631)	pegC	fimbrial usher protein	-	-	-
Sca2 (CVF816)	sca2	190 kD antigen	Promotes both actin filament nucleation and profilin-dependent elongation, mimicking eukaryotic formins to assemble actin comet tails for Rickettsia motility; may play a separate role in mediating the association of Rickettsia pathogens with mammalian host cells.	Offensive virulence factors	Actin-based motility
Bartonella adhesin A (CVF599)	badA/vomp/brp	immunodominant surface antigen, Brp family	-	Offensive virulence factors	Adherence
SodCI (CVF017)	sodCI	hypothetical protein	Contribute to survival during systemic phase of infection	Defensive virulence factors	Stress protein
EspY5 (CVF711)	espY5	hypothetical protein	-	-	-
S. typhimurium fimbriae (Stf) (AI056)	stfG	putative minor fimbrial subunit	-	-	-
MisL (CVF008)	misL	putative autotransported protein (MisL	MisL is an extracellular matrix adhesin involved in intestinal colonization.	Offensive virulence factors	Adherence
Hyaluronate lyase (CVF092)	hysA	Hyaluronate lyase precursor	Degradation of hyaluronic acid, contribute to local dissolution of the extracellular matrix	Nonspecific virulence factor	Exoenzyme
F18 fimbriae (AI042)	fedE	FedE	-	-	-
InhA1, InhA2, InhA3 (TX186)	BC2984	immune inhibitor A precursor	-	-	-
Suilysin (CVF173)	sly	hemolysin	-	Offensive virulence factors	Toxin
Mitogenic factor 4 (CVF140)	mf4	streptococcal phage DNAse	-	-	-
ShlA-ShlB (SS137)	YpsIP31758_0299	hemolysin	-	-	-
ApeE (SS104)	STM0570	outer membrane esterase	-	-	-
NEAT-type surface protein, direct heme uptake system (IA047)	srtB	NPQTN-specific sortase B	-	-	-
colicin Ib (TX383)	cib	Colicin IB	-	-	-
Streptolysin S (CVF168)	sagA	putative ABC transporter (ATP-binding protein	-	-	-
CupC fimbriae (AI087)	cupC3	usher CupC3	-	-	-
Temperature-sensitive hemagglutinin (CVF446)	EC958_4611	hypothetical protein	-	Offensive virulence factors	Secretion system
CupE fimbriae (AI449)	cupE4	pili assembly chaperone	-	-	-
EspV (CVF699)	espV	hypothetical protein	-	-	-
AdeFGH efflux pump/transport autoinducer (CVF773)	adeH	Outer membrane protein	-	-	-
AatA, AIDA-I type (CVF749)	aatA	hypothetical protein	-	Offensive virulence factors	Adherence
type IV pili (AI107)	hofB	HofB	-	-	-
PMF pili (AI070)	pmfA	major fimbrial subunit	-	-	-
RtxA (AI345)	rtxA	structural toxin protein RtxA	Potent host cell cytolysin, the 'cytolysin/egress pore' is essential for lysis of the host cell from within the phagosome to allow the bacteria to exit	Offensive virulence factors	Toxin
CsrA (VF0261)	csrA	carbon storage regulator RsmA	Post-transcriptional repression of the transmission regulon	Regulation of virulence-associated genes	Regulation
EspR1 (CVF696)	espR1	T3SS effector-like protein EspR-homolog	-	-	-
Monocytic differentiation/activation factor (CVF592)	p48	P48, predicted lipoprotein	-	-	-
collagen-binding protein (AI302)	cpa	collagen-binding protein	-	-	-
type 1 fimbriae (AI075)	fimB	tyrosine recombinase	Adhering to human mucosal or epithelial surfaces;	Offensive virulence factors	Adherence
Phosphatidylcholine-preferring phospholipase C (PC-PLC) (CVF571)	plcA	Phospholipase C	-	-	-
vegetative insecticidal protein: vip2Ac, vip1Ac (TX006)	vip2Ac	Vip2Ac	-	-	-
collagen-binding protein (AI303)	wapA	cell wall-associated protein precursor	-	-	-
EibD (SS151)	eibD	immunoglobulin-binding protein EibD	-	-	-

## Sheet: Supplement Table  2
Table S2. Effect of fiber level on relative abundance of VFs mechanism in colon of different pig breeds
	DL		DH		XL		XH		TL		TH		P-Value
	Average	SEM	Average	SEM	Average	SEM	Average	SEM	Average	SEM	Average	SEM	Diets	Breeds	Interaction
Adherence	12926.1	351.3	13097.9	224.8	13255.3	217.7	13406.7	174.3	13673	184.8	13708	252.5	0.6639	0.0061	0.9267
Antiphagocytosis	12400.4	337.2	12488.9	373.9	13004.8	209.1	12989.5	212.5	13696.3	348.2	13233.5	197.3	0.6319	0.0405	0.5366
Iron uptake system	11321.1	217.1	10956.4	301	11397.5	260.2	10633.3	114.3	12122	224.9	11289.7	184.6	0.0097	0.0053	0.489
Regulation	7949.29	180.6	7787.51	272.1	7944.28	123.4	7675.34	123.7	7927.82	120.2	7898.45	140.4	0.4128	0.7485	0.6588
Toxin	7897.57	198.4	7401.99	186.5	7678.28	122.7	7569.27	147.7	8292.09	175.1	7796.29	177.2	0.1541	0.0201	0.1499
Secretion system	7106.89	174.2	7485.05	141.7	7102.89	184.3	7205.43	139.4	7506.37	224.4	7612.46	117.4	0.262	0.0434	0.7041
Serum resistance	4205.26	118.9	4296.65	158.7	4505.79	134.1	4497.62	109	4655.21	126	4542.5	100.7	0.9423	0.0516	0.6489
Invasion	1993.81	105.2	2373.28	76.13	2257.52	168.6	2314.22	91.22	2175.73	73.84	2561.76	80.23	0.0116	0.2483	0.1311
Stress protein	2116.01	49.47	2028.51	42.06	2154.98	57.18	2129.48	43.57	2314.45	59.56	2168.5	35.22	0.0844	0.0037	0.5349
Phase variation	1401.96	68.7	1475.48	45.39	1500.82	75.16	1557.09	74.51	1441.53	34.42	1580.25	61	0.1279	0.216	0.8022
Magnesium uptake system	894.247	33.26	737.378	38.36	879.702	63.66	911.416	68.52	976.694	86.74	869.172	48.9	0.1067	0.1244	0.3865
Exoenzyme	129.483	7.507	142.942	12.93	137.379	11.31	133.884	13.27	117.045	10.22	118.713	8.471	0.6674	0.0866	0.6394
Complement Protease	23.2489	1.864	18.9251	2.2	17.6882	1.556	18.8118	2.865	32.7682	14.12	12.8723	1.177	0.0909	0.6165	0.2673
Ig protease	9.99368	2.147	6.95857	1.39	16.2334	3.626	9.62021	2.604	28.3618	3.395	11.5376	2.129	0.0025	0.0028	0.0237
Actin-based motility	0.369977	0.1883	1.78901	0.5542	1.54495	0.8327	1.19253	0.4139	1.65601	0.4634	1.43025	0.3842	0.336	0.6676	0.1335
Anti-proteolysis	0.00254563	0.002546	0.00158354	0.001584	0.0609337	0.05778	0.0144569	0.01446	0.0260956	0.01337	0.00153779	0.001538	0.262	0.3315	0.5641

## Sheet: Supplement Table  3
Supplementary Table 3. Effect of fiber level on relative abundance of top 40 VFs in colonic content of different pig breeds
	DL		DH		XL		XH		TL		TH		P-Value
	Average	SEM	Average	SEM	Average	SEM	Average	SEM	Average	SEM	Average	SEM	Diets	Breeds	Interaction
LOS (CVF494)	3924.06	111.8	3877.58	93.56	3967.01	82.48	4046.39	52.93	4150.75	68.14	4073.37	80.69	0.8437	0.0474	0.6527
Capsule (CVF186)	2494.61	110.2	2351.33	113.2	2379.02	60.52	2409.17	77.85	2720.86	133.8	2553.6	91.95	0.3447	0.1289	0.4129
Capsule (VF0543)	1743.61	65.09	1799.5	50.66	1924.9	55.17	1945.8	54.98	2013.5	52.83	1938.49	36.84	0.9901	0.0193	0.3597
Beta-hemolysin/cytolysin (CVF171)	1927.52	55.7	1847.41	37.15	1751.92	55.74	1821.69	28.56	1950.49	41.4	1953.34	48.09	0.9673	0.0021	0.076
Polar flagella (CVF786)	1726.66	35.52	1770.58	39.91	1820.93	39.8	1822.47	62.75	1714.08	50.29	1812.25	54.6	0.1273	0.1571	0.7063
Capsule (VF0361)	1682.2	50.78	1621.99	38.52	1631.56	15.45	1761	28.71	1764.94	51.87	1790.64	53.6	0.4061	0.0546	0.0702
Alginate (VF0091)	1636.07	40.28	1709.61	72.95	1794.3	79.62	1681.78	88.99	1716.04	74.85	1705.77	49.83	0.7508	0.5471	0.5362
LPS (VF0542)	1567.38	57.95	1665.85	48.81	1697.82	63.45	1740.61	64.62	1717.78	31.84	1790.47	60.2	0.1943	0.0196	0.9084
HitABC (VF0268)	1597.1	55.71	1457	34.14	1635.86	62.12	1530.45	64.55	1773.64	87.43	1638.52	66.06	0.0439	0.0018	0.9465
FbpABC (VF0272)	1624.56	31.76	1489.12	63.7	1556.38	51.24	1371.25	36.56	1744.8	47.44	1536.33	42.26	0.003	0.012	0.6492
PhoP/R (CVF331)	1514.89	46.11	1480.73	65.29	1557.69	33.79	1461.4	39.51	1554.73	39.18	1571.57	49	0.5002	0.3304	0.2766
BfmRS (VF0463)	1526.55	42.63	1503.72	86.39	1536.66	37.46	1486.2	46.07	1494.02	33.71	1509.17	50.07	0.7581	0.932	0.7403
Capsule (VF0274)	1243.78	65.16	1278.79	56.92	1347.41	56.16	1383.2	50.25	1520.67	73.14	1498.47	72.56	0.8267	0.0095	0.8158
Polysaccharide capsule (CVF567)	1158.55	69.5	1156.47	52.49	1188.51	39.05	1370.57	42.68	1322.05	55.8	1313.23	64.33	0.4643	0.0015	0.1532
Fibronectin-binding protein (AI238)	1030.72	56.99	1097.14	74.92	1223.4	55.53	1225.76	62.13	1141.57	112.6	1184.45	78.63	0.6304	0.0163	0.8971
Cytolysin (VF0356)	1047.41	48.24	1053.12	39.6	1162.43	28.76	1184.23	45.23	1202.15	50.03	1201.49	46.07	0.8474	0.0044	0.956
Trehalose-recycling ABC transporter (CVF651)	1124.61	59.39	1049.65	55.61	1094.12	68.3	989.39	23.45	1132.57	32.98	1102.44	58.7	0.2053	0.3163	0.7106
Pyrimidine biosynthesis (VF0558)	989.88	51.51	1002.99	42.15	1056.18	39	1020.02	23.71	1109.76	35.37	1089.93	26.43	0.7145	0.0138	0.7828
Alginate regulation (CVF523)	1024.31	23.2	1002.2	14.39	1044.39	20.98	1014.34	32.75	1063.5	23.74	995.006	25.83	0.0387	0.6875	0.7079
Polar flagella (VF0473)	974.569	29.3	1010.01	29.81	997.298	24.54	1028.37	27.73	988.7	27.85	1024.25	38.21	0.1767	0.7513	0.9954
HSI-I (VF0334)	988.14	21.21	977.468	30.75	983.707	13.89	967.719	27.36	1046.92	12.66	971.608	21.1	0.0981	0.3304	0.2887
alpha-Hemolysin (VF0225)	954.18	28.59	858.157	26.68	968.911	28.01	973.197	39.95	1032.58	42.86	968.563	39.24	0.2808	0.0063	0.2377
Pse5Ac7Ac (AI150)	843.602	55.17	983.936	34.18	956.562	55.7	935.356	74.49	792.857	46.26	1048.2	46.09	0.0004	0.756	0.1181
Capsule (VF0144)	892.867	32.25	878.528	36.69	968.913	36.48	868.736	30.86	1009.56	35.95	856.846	28.25	0.004	0.483	0.0655
Type IV pili (VF0082)	817.794	40.13	921.804	35.1	879.695	42.13	948.48	51.6	829.16	26.08	968.586	29.2	0.0102	0.4221	0.6763
PhoP (VF0286)	894.633	40.5	854.616	40.97	859.07	25.22	851.832	39.23	911.054	44.8	878.86	30.33	0.4753	0.5344	0.8749
ClpC (VF0072)	882.011	28.38	846.332	22.22	866.921	19.5	861.005	33.87	872.721	25.94	822.698	16.83	0.25	0.7141	0.6611
T4SS effectors (CVF803)	789.951	30.26	825.849	23.72	798.951	21.01	893.858	26.39	870.719	35.27	872.421	23.38	0.2075	0.0159	0.2566
Capsule (VF0323)	784.147	45.14	829.968	36.15	870.211	55.9	893.955	55	796.546	28.28	865.329	36.59	0.2774	0.1565	0.8954
MgtBC (VF0106)	847.076	31.49	702.43	35.39	831.885	62.19	876.65	65.71	906.746	83.35	824.664	48.03	0.1772	0.1496	0.3753
LPS (VF0561)	760.581	27.92	765.99	35.42	799.855	55.21	898.977	38.72	881.881	56.61	860.52	34.64	0.4747	0.1034	0.2299
Capsule (VF0003)	769.93	21.25	719.12	19.14	852.165	33.2	805.693	27.8	950.837	26.21	812.676	21.48	0.0003	0.0032	0.2229
The repeat in toxin (RTX) (CVF795)	813.015	20.25	711.204	31.8	814.645	24.19	723.158	39.42	905.574	41.11	812.653	29.89	0.0122	0.0026	0.9479
EF-Tu (VF0460)	774.591	10.44	727.669	8.487	775.914	23.76	782.772	12.9	835.859	19.54	776.757	25.22	0.1233	0.0211	0.1247
Acinetobactin (VF0467)	664.647	25.98	693.189	34.64	757.109	36.8	666.371	16.69	822.451	39.73	813.526	40.45	0.2913	0.0043	0.2754
Capsule (VF0560)	597.755	24.41	706.04	28.53	747.489	35.7	816.502	36.33	728.954	25.82	746.063	34.83	0.0239	0.0012	0.4252
Flagella (VF0519)	635.986	37.64	743.721	25.88	671.968	39.14	737.403	50.22	659.431	30.99	874.054	48.55	0.002	0.1645	0.2286
Copper exporter (CVF658)	762.423	24.95	691.731	24.27	723.982	17.33	671.502	21.95	728.074	13.22	702.155	20.56	0.046	0.432	0.4171
Colibactin (VF0573)	615.393	18.25	616.083	19.74	613.713	14.64	589.487	16.74	616.41	18.17	635.414	14.52	0.9276	0.2349	0.4422
Dot/Icm (SS047)	620.097	28.43	618.627	16.36	582.052	16.12	588.499	12.47	623.969	8.676	593.275	12.16	0.4698	0.177	0.5492

## Sheet: Supplement Table  4
Table S4. Information on the interaction of the colonic microbiota with VFs.
Node_ID	Node_Name	Degree_Centrality	Closeness_Centrality	Betweenness_Centrality
1	g__Lactobacillus	0.0576923	0.123941	0.0565611
2	Capsule (CVF186)	0.0576923	0.144802	0.177979
3	HitABC (VF0268)	0.0192308	0.106752	0
4	Cytolysin (VF0356)	0.0192308	0.106752	0
5	g__unclassified_f__Lachnospiraceae	0.0384615	0.1875	0.153846
6	LPS (VF0542)	0.0961538	0.176205	0.166541
7	Trehalose-recycling ABC transporter (CVF651)	0.0961538	0.211957	0.32177
8	g__Oscillibacter	0.0192308	0.0949675	0
9	Capsule (VF0274)	0.0384615	0.108333	0.0286576
10	g__Treponema	0.0192308	0.150773	0
11	Alginate regulation (CVF523)	0.0769231	0.1875	0.246606
12	g__unclassified_d__Bacteria	0.0192308	0.122899	0
13	Alginate (VF0091)	0.0961538	0.14625	0.0926345
14	g__Streptococcus	0.0192308	0.115385	0
15	FbpABC (VF0272)	0.211538	0.213018	0.0490196
16	g__unclassified_o__Bacteroidales	0.0192308	0.14199	0
17	Fibronectin-binding protein (AI238)	0.115385	0.174107	0.135747
18	g__Bacteroides	0.0192308	0.115385	0
19	g__Roseburia	0.0384615	0.185127	0.118904
20	BfmRS (VF0463)	0.0384615	0.170058	0.108346
21	g__unclassified_c__Clostridia	0.0384615	0.164326	0.187029
22	g__Blautia	0.0192308	0.166193	0
23	g__Butyricicoccus	0.0192308	0.115385	0
24	g__unclassified_f__Erysipelotrichaceae	0.0192308	0.115385	0
25	g__Methanobrevibacter	0.0192308	0.150773	0
26	g__Butyrivibrio	0.0769231	0.160714	0.0853444
27	Capsule (VF0543)	0.0192308	0.132955	0
28	Pyrimidine biosynthesis (VF0558)	0.0192308	0.132955	0
29	g__Lachnoclostridium	0.0192308	0.143382	0
30	g__Gemmiger	0.0192308	0.14199	0
31	g__Terrisporobacter	0.0192308	0.115385	0
32	g__Parabacteroides	0.0384615	0.125874	0.00829563
33	Beta-hemolysin/cytolysin (CVF171)	0.0192308	0.0839161	0
34	g__Collinsella	0.0192308	0.115385	0
35	g__Mediterraneibacter	0.0576923	0.208929	0.339367
36	g__unclassified_f__Peptostreptococcaceae	0.0192308	0.115385	0
37	g__Intestinimonas	0.0576923	0.125	0.0829563
38	Capsule (VF0361)	0.0192308	0.107537	0
39	g__unclassified_f__Podoviridae	0.0192308	0.116071	0
40	Polar flagella (VF0473)	0.0769231	0.136682	0.0837104
41	g__Pseudobutyrivibrio	0.0192308	0.143382	0
42	g__unclassified_p__Bacteroidetes	0.0192308	0.14199	0
43	g__Anaerobutyricum	0.0192308	0.166193	0
44	g__unclassified_f__Siphoviridae	0.0192308	0.116071	0
45	g__Holdemanella	0.0192308	0.14199	0
46	g__Romboutsia	0.0192308	0.115385	0
47	g__unclassified_c__Bacteroidia	0.0192308	0.14199	0
48	g__Eisenbergiella	0.0384615	0.157258	0.0287833
49	g__Catenibacterium	0.0192308	0.115385	0
50	g__Hungatella	0.0192308	0.122899	0
51	g__unclassified_c__Erysipelotrichia	0.0192308	0.116071	0
52	g__Acetivibrio	0.0576923	0.160714	0.13273
53	g__Muribaculum	0.0192308	0.115385	0

## Sheet: Supplement Table  5
Table S5. Primers used in this study
Primer name	Gene	Gene ID	Forward (5'->3')	Reverse (5'->3')	VFs at level 1	VFs at level 2 (Virulence factor)
invA	invA	1254419	GCGTTCTGAACCTTTGGTAATAA	CGTTCGGGCAATTCGTTA	Secretion system	TTSS (SPI-1 encode)(Type III secretion system)
fyuA(d)	fyuA	69792992	TCGTTAATCGTCAATATGCCTCAG	CGTTTCAGCGGTGGTATAGC	Iron uptake	Yersiniabactin
fepB(d)	fepB	69797233	CGACCAGAAAGATGCGGATG	TGTAGTAGTCAAGGCGGAAGG	Iron uptake	Ent siderophore
mgtB(d)	mgtB	1255287	GGAGGATGAGACCGAACTTACC	AATACCCACTTCCAGACAGATACG	Magnesium uptake	Mg2+ transport
phoQ(d)	phoQ	1252748	CGACCCTGACCGACCTGAC	TTAACAACACGCCGCTACCG	Regulation	PhoPQ
sodCl(d)	sodCl	1252562	CGGGAATGAAAGACGGTAAAGAG	TGGTGCCAGTAACGGATACG	Stress adaptation	SodCI
mrkA(d)	mrkA	11849398	AGCGGCAGCAGCGGATAC	CTTCAGTGTTCGCCAGGTAGC	Adherence	Type 3 fimbriae
lpfC(d)	lpfC	1255162	CCAGCGGCTATTACACCTTCC	TTACCTTCATCGTTCCAGTAGTCC	Fimbrial adherence determinants	Lpf (Long polar fimbriae)
pefA(d)	pefA	1256221	GCTTCTGCTGCCCTGGATG	CCTTCAAAGTCAACCGTGCTG	Fimbrial adherence determinants	Pef
shdA(d)	shdA	1254035	CGCTTAGCAACGGTAATACTGTC	TTGTCCAACTGTCGCCATCC	Nonfimbrial adherence determinants	ShdA
espF(d)	espF	915286	GAATTAGTAACGCTGCTTCTACAC	AAGTCACCTGGCTGCTCAC	LEE-encoded TTSS effectors	EspF
cif(d)	cif	6106750	TGGACAAGGATGGCTTCAGTTAC	TTACATTCAGGCATACAGGACAGG	Non-LEE encoded TTSS effectors	Cell-cycle-inhibitory factor Cif
ipaD(d)	ipaD	1238053	GTGGAACAATCGGCAAGGTATC	GTTTCATCTTCGGCAGAGAATCC	Secretion system	Mxi-Spa TTSS effectors controlled by VirB
basG(d)	basG	60753212	GAGCGTATATCGGTAGATGTTGAC	TGCCCACTGCCTGAAAGC	Iron uptake	Acinetobactin
shuA(d)	shuA	3796783	GCGGTAGCAGTGACGGTTAC	ACATCAGCCAGTTAGTCGGATTG	Iron uptake	Heme transport
pgi2(d)	pgi	66398932	CTTGTCCGATTGTATGGGGTGAG	GCTTACTGCCTGTGTTCCTTGG	Immune evasion	Capsule
lpxM(d)	lpxM	945143	TAGCCGTGAACAAGCGAATCTC	CACCATATCTCCACCCACATTAGG	Immune evasion	LPS
mig-14(d)	mig-14	1254305	AGATGAGATACTTATTCCGATGGC	TGTTTCTTTCTGGCGAGTTTCC	Macrophage inducible genes	Mig-14 (Macrophage-inducible gene-14)
pic[EIEC](d)	pic	1026598	CCATCCACAGTCTTACCGTCAG	CATCCAGTTTATTCACCGTCAGG	Autotransporter	Pic
sigA(d)	sigA	1026065	TGCTGGGTGGCTTTGATACTTC	GCTGACTGTCCGTTTACTCTCC	Protease	SigA (Shigella IgA-like protease homology)
bap(d)	bap	42537	TGTCATTACTGGTCTTGGCGTAG	GAGGTTGGCATTCGTATTATTCGG	Biofilm formation	Biofilm-associated protein
csuA/B(d)	csuA/B	3759986	TGCTGGTTATGCGGTAAATACTC	CCACCTGTTGCTGCTGAAG	Biofilm formation	Csu pili
csgG(d)	csgG	1252657	GGTGATGCTGTGTCTGATGTC	GCCTGTCCGCTTTATTCTGC	Fimbrial adherence determinants	Agf/Csg (Thin aggregative fimbriae (or curli)
aap(d)	aap	2828035	GCGGTGTCTCAGTATGTATGC	TTGTCTTGTTAATGTCTTGGTTCG	Adherence	Dispersin (anti-aggregation protein)
cfaB(d)	cfaB	39531425	TTGTTAAACTTGCTGATACACCAC	AGAAGATGATACGCCATTTACACC	Adherence	CFA/I fimbriae (Adhesive fimbriae)
focG(d)	focG	1036842	TCTGACCTGATAGCAGCCAAC	TTACCATTACCTTGTTCCTGTAGC	Adherence	F1C fimbriae
nleA[EHEC](d)	nleA	912909	GGCACGCAAGAGAAGGAG	TTGATGGATTATGATGTGGTAAGC	Non-LEE encoded TTSS effectors	NleA (non-locus-of-enterocyte-effacement-encoded effector A)
clbB(d)	clbB	45135051	GGATAGATGATAACACGCTACC	CACCACCTTGCCAATATGC	Toxin	Colibactin
set1B	set1B	12885517	GTGAACCTGCTGCCGATATC	ATTTGTGGATAAAAATGACG	Toxin	Enterotoxin 1 (ShET1)
astA	astA	58460315	ATGCCATCAACACAGTATAT	GCGAGTGACGGCTTTGTAGT	Toxin	Heat-stable enterotoxin 1 (EAST1)
prgJ(d)	prgJ	1254395	GCGGTCAATATCAGGTCTATGG	GAAATCATCTCTTGCGAAATAGCC	Secretion system	TTSS (SPI-1 encode)(Type III secretion system)
mgtC(d)	mgtC	1255288	GCGGTTCGTCAGTGGTTAC	CAGTGAATTGCGGTGATATTATCG	Magnesium uptake	Mg2+ transport
adeG3(d)	adeG	66396564	CGCTTACCCTATCTCCTGCTTTG	CGGCTGACACCTTGACTATAACG	Biofilm formation	AdeFGH efflux pump/transport autoinducer
spvB(d)	spvB	1256199	CCGCCTCCATCGCCTGTG	GCTCTTCTATAACCGTCGCCTTC	Spv locus	SpvB
bfmR	bfmR	66398311	GTTTAACCGTTTGTCGTG	GTGGTTGAACTGGTTTCG	Regulation	Two-component system
rck1	rck	1256230	GGCAGGGCTGAAGTGAAAGAGC	GAACCGGTAACCGACACCAACG	Serum resistance	Rck (resistance to complement killing)
rck3(d)	rck	1256230	GCTGGCGTGATGATGTGAAG	GCTCCGAACCCGTGAACC	Serum resistance	Rck (resistance to complement killing)
sigA	sigA	1026065	CCGACTTCTCACTTTCTCCCG	CCATCCAGCTGCATAGTGTTTG	Protease	SigA (Shigella IgA-like protease homology)
allS(d)	allS	7948965	GTGACCTGGCTCTTCGTGATG	AGATGGGCGGCAACTTTGG	Nutritional factor	Allantoin utilization
wbbM(d)	wbbM	7947479	AATCTATACCAGCCACCATAAGC	ATATTATCGCCAGTGTCATCTCC	Serum resistance	LPS rfb locus
wbbM	wbbM	7947479	TTATCAGGCTGCCATTGCCAT	CAGCTATATGCCCAATAACGC	Serum resistance	LPS rfb locus
abaR2(d)	abaR	66398888	TTAAATGTCGGTTGGGCTCAG	ATAACTGGTCGTTGGATCTTGC	Regulation	Quorum sensing (autoinducer-receptor mechanism)
grvA	grvA	16452521	TTGCATCCGTCTGAACCAC	TGTTCGCTGTGGCTGTTAC	Antivirulence	GrvA (Gifsy-related virulence)
tviA(d)	tviA	66758916	TTGTTTGTGAACCTAAATCGCTAC	ATAATATCCTGGACTGATGTTGCC	Capsule	Vi antigen
ibeA(d)	ibeA	3992253	GCAGGCGATTGAAGCGTTG	TCTTGTTCCCACCGTCATACC	Invasion	Invasion of brain endothelial cells (Ibes)
hilA	hilA	1254399	GGTTTAATCGTCCGGTCGTAGTG	CCTGATCCTGCATCTGAAAAGG	Secretion system	TTSS (SPI-1 encode)(Type III secretion system)
